# Supplementary material for: A genome-wide CRISPR/Cas9 gene knockout screen identifies immunoglobulin superfamily DCC subclass member 4 as a key host factor that promotes influenza virus endocytosis
Source: PLoS Pathog. 2021 Dec 6;17(12):e1010141. doi: 10.1371/journal.ppat.1010141 (PMC8675923; doi:10.1371/journal.ppat.1010141)
Supplement: S1 Table — (XLSX) [file ppat.1010141.s001.xlsx]

## Sheet: rp1A
S1 Table. sgRNAs and genes enriched in each CRISPR/Cas9 screen for highly H5N1 virus infection
Gene	Unique ID of sgRNA in libraries	Sequence of sgRNA	Reads Number of sgRNA
IGDCC4	HGLibA_22789	CGTACTCGATACACCTTGTT	58787
SLC35A1	HGLibA_44946	ATAGCGCCAAACCCTAATAA	37999
ST3GAL4	HGLibA_47247	TCTGCTTACGAGCTGCCCTA	20772
ZFAT	HGLibA_55164	GAGAGGAGTTCCGACTGATT	16329
hsa-mir-6814	HGLibA_63435	AGTCAGGGGCTCTGCAGGGC	14535
PCDHGA5	HGLibA_35534	TCGAGCGTTGTCGCCGCTGT	13749
SIX2	HGLibA_44246	ACCCCGCGAGAAGCGTGAGC	10483
hsa-mir-106b	HGLibA_57188	AGCAGCAAGTACCCACAGTG	7331
SLC26A11	HGLibA_44785	GCCCGCCTACGCTGTGCTGC	6964
KCNJ6	HGLibA_24285	ACCCTACGTTGATATCCGTC	6930
ITGA4	HGLibA_23733	CAGCATACTACCGAAGTAGT	5069
HEMK1	HGLibA_21131	TGAGTAGCCGTCGATTGCAG	4132
SLC35A1	HGLibA_44947	TGAACAGCATACACTAACGA	4077
HRASLS2	HGLibA_22079	TTCGTGAACCATCTGCGCTA	4045
KYNU	HGLibA_25882	ATGAAGTGGGGAAGCGTCCT	3332
CCDC102B	HGLibA_07510	TTTGTGAAGAACTTCGCCTG	3015
PPP5C	HGLibA_38212	ACGCGCTGGGAGACGCCACG	2105
SYT15	HGLibA_48062	ACACTCACCAAGGCCGCCGC	2044
MMS22L	HGLibA_29555	TAGGCAACAACTGTACAACT	1938
JARID2	HGLibA_23937	TTCAGCTAACCACCCCGCAG	1820
CLSTN1	HGLibA_10133	TGAGTACGCGCCCGTGTTCA	1736
LCE1E	HGLibA_26112	GGACACTTTGGAGGGCATTT	1661
EXOC2	HGLibA_15734	CTCACGCCATCCAGACTGTA	1511
ZNF484	HGLibA_56076	CCCCATAACTGTAACTCGTG	1223
hsa-mir-4639	HGLibA_60662	AGTAGGCTGAGATTGATGTC	961
P2RX2	HGLibA_34849	CCTCTCCGACGCCGACTGCG	916
CD22	HGLibA_08298	GTGGTGAGTTCTAGAATACT	854
SELPLG	HGLibA_43308	CTTATCTCCTTCTAGACCAC	834
UBE3C	HGLibA_52685	GCCAGGATGTTCAGCTTCGA	833
SCAI	HGLibA_42834	CTTAAAGAAATCATGTCCTC	737
LLGL1	HGLibA_26649	TGCTTGAGCTTCTCGCGCTG	732
PDCD2	HGLibA_35727	TCGCTGCGCAGTCGCCACGC	661
LONRF3	HGLibA_27026	GATTCGCCCCCGGGACGCCA	637
NMBR	HGLibA_32145	CTCGTCGAAGAAGTAGCGCG	630
CCDC103	HGLibA_07514	CTGCTGACTTCTATCGTGAT	629
CRTC1	HGLibA_11228	TTACCCGCGCGGCCCGCGTC	605
BEND2	HGLibA_04400	TGATGGCCATCATTGCCGCC	594
ANXA4	HGLibA_02239	CTTATGCGCCGGATCTCCTC	549
C16orf90	HGLibA_05499	CAGGCCCCCCTCGTAGATGT	513
NTN4	HGLibA_32860	TTAGTCGCAAAGTACTTATA	464
2018-09-06	HGLibA_43448	TGACGGACTTATTCACCAGC	446
C5orf42	HGLibA_06382	ACCACCGACCCGCCAATGAA	425
POGLUT1	HGLibA_37478	TCTCCAAAGACCTGTTAATT	409
FAM171A2	HGLibA_16266	CCTGCCCCTCAGTTATCGCT	403
TRIM6	HGLibA_51557	TCTCGTATGTCCACCAGTAC	338
TRIM6-TRIM34	HGLibA_51560	TCTCGTATGTCCACCAGTAC	338
DIRC2	HGLibA_13268	CACCATTTCTCTCTACGACG	309
MYLK4	HGLibA_30792	AATGTCGTTCTTAGACTCGA	294
ADAM30	HGLibA_00771	ATGCTCGCCTGTCATCAGAT	279
PACSIN2	HGLibA_34963	ACTGTGAAGCGGATCGACGA	272
SERPINA7	HGLibA_43529	GGTCTTGTCTATTAAGAAGC	272
PRR5	HGLibA_38841	AGACGGCGATCACCCCGTTG	257
PRR5-ARHGAP8	HGLibA_38844	AGACGGCGATCACCCCGTTG	257
KRTAP9-7	HGLibA_25845	CCCACGAGTGTCTACCTGCC	254
MAPK11	HGLibA_28252	CGACGAGCACGTTCAATTCC	230
NXN	HGLibA_33141	GCGTCTATTTCTCCGCACAT	226
hsa-mir-5000	HGLibA_61408	ACTCAGGACACTTCTGAACT	226
KIAA1467	HGLibA_24765	AGCGCATTCAATGCAACGTC	224
SLC10A5	HGLibA_44342	ATACTTGTGCCAGTATCAAT	217
ZNF805	HGLibA_56795	CGGTATGGCGATGGCTTTGA	217
SERPINF1	HGLibA_43585	GGCTCGTGCTGGATCGCACC	215
TRMT5	HGLibA_51692	AAGACAGCTGATGATCTCGA	200
NEIL1	HGLibA_31630	GGTCAAAGGCCTTATCCGCT	198
NCF1	HGLibA_31297	AGCGTCCTTCCTCGAGCCCC	185
XYLT1	HGLibA_54618	ACAACAGCAACTTCGCACCC	184
CTNNA2	HGLibA_11641	TTATCAATCGCAATGTTGAG	171
DPYSL2	HGLibA_13926	GCAGACGTCATTCCCTGATC	171
hsa-mir-4711	HGLibA_60945	GCCAGAAGACATGAGCCCTT	156
SETD4	HGLibA_43648	GCTTCGAATCACTGTGTCCG	153
LOC100130370	HGLibA_26782	TATCCAGCCATACGCCGCCC	151
hsa-mir-98	HGLibA_64372	TTGTATAGTTATCTTCTAAT	146
LOXL2	HGLibA_27040	TTCGTTGATCAACCAGATAG	131
FNDC8	HGLibA_17760	AGAAGATTCTGAGTGCGTTG	114
SHISA3	HGLibA_44037	TACGTCCCCTTTCTCATCGT	114
SPIN2A	HGLibA_46671	CCAAATCGTAGACATAGATA	114
SPIN2B	HGLibA_46674	CCAAATCGTAGACATAGATA	114
GABRG2	HGLibA_18391	TCCAGTGAACGCTATCAATA	111
PRR14L	HGLibA_38781	TTACCTCGTCTGACTGCCGC	109
RPL10L	HGLibA_41859	ATGGCTTTCACATGCGAGTG	107
ITGA11	HGLibA_23720	TGTACACGTCTCCCGTCTTC	98
NLRP1	HGLibA_32096	TCCACTGCTTGTACGAGACT	94
PID1	HGLibA_36527	CGGCGGTGCAGTAGGCGATG	92
USP17L3	HGLibA_53272	GCCAGAAGCCAATGCCTGTG	91
RPE	HGLibA_41822	ATATCTAGGTTCACTGGTTG	89
LRRC8C	HGLibA_27433	CGTGCCTTTATACCTTATAC	75
ZNF17	HGLibA_55522	TCTCTGATGTGTATCAAGTG	69
GLMN	HGLibA_19279	TTTGCCCAGCTAACTGAAAT	67
MAK	HGLibA_28017	CATGAACTTGAGAGAAGTTA	64
hsa-mir-8077	HGLibA_64152	GATGGGCACTGGGAGTCCAA	59
hsa-mir-6761	HGLibA_63204	AGGAGGGTTCGGCAACACGG	58
ZKSCAN2	HGLibA_55349	ACCAGTGAAAGATGTCCACG	57
OGFOD3	HGLibA_33315	CTGAACTACCTTCGAACCTG	52
CLK1	HGLibA_10054	CATCCCAGTCTAATCGATCG	51
CLIC2	HGLibA_10025	TCAACTCCTTGTTATACACC	50
PCID2	HGLibA_35607	TGCTCCATCTCTGCTGTCGA	50
UIMC1	HGLibA_52958	GAAGAAATCACTGTTTGTCC	48
CIAPIN1	HGLibA_09680	GAAGAACCCACTTCAAAGTT	47
TOX	HGLibA_51037	TTCCCTCCCAGACCACTCGC	47
TRA2B	HGLibA_51226	AGACCACATACGCCAACACC	47
HECTD2	HGLibA_21095	GAAGCTGGTTTGGATATGGG	43
RPRD1A	HGLibA_42044	CGCGTCCCATCGTCACCGTG	43
BRIP1	HGLibA_04820	TCACTTACGCCCTCATCTGC	41
FGD2	HGLibA_17344	CTTCCGCCGCAACGACCCCA	39
GCA	HGLibA_18758	CATGAGTTGCGTCAAGCCAT	39
NANP	HGLibA_31106	CTTTCGAAGTTCAGTAAGCA	37
CD109	HGLibA_08232	CCCGGAGGAAATGTGACTAT	35
TTC30B	HGLibA_52108	CCCCGACGGGGAGTTCACCG	35
F8A3	HGLibA_15893	AGGCCGCCCGCCTCTTCCTG	33
RP9	HGLibA_41795	GGCATTCTTTGTCACCCGTT	33
PCDHGA1	HGLibA_35518	GTAGACATTCTGGCGGTAGT	32
PCDHGA10	HGLibA_35521	GTAGACATTCTGGCGGTAGT	32
PCDHGA9	HGLibA_35548	GTAGACATTCTGGCGGTAGT	32
HCST	HGLibA_20994	GAAGTGATACCTGAAGTGCC	31
BLID	HGLibA_04541	AACATTCCGCTTCATGGCAG	29
FGF6	HGLibA_17413	GTCCCGCTGATCCGGCCGTC	29
GATM	HGLibA_18694	GCTGCTGACTTCATTCGAGC	29
SSRP1	HGLibA_47166	CGGCTCACCAAGAACATGTC	28
ANO6	HGLibA_02186	TAGACTTACAATGCGGCTTC	27
GKN2	HGLibA_19210	GCCATCATTAACATCCATGC	27
SAP30L	HGLibA_42727	AGTGTCGTTTATAACGTCGT	27
ADC	HGLibA_00887	CGAGGTAGCTGCCTTCTTCG	26
CCR5	HGLibA_08159	TCTGAACTTCTCCCCGACAA	25
GALNT13	HGLibA_18540	ACAATGACTACACTTGTGTT	25
RPA3	HGLibA_41805	GGTTGGAAGAGTAACCGCCA	25
ZNF578	HGLibA_56300	CTGTACAAAGCCCTCTGCGC	24
CYP20A1	HGLibA_12076	GATCCTGAAGTACCACACCA	23
GNB2	HGLibA_19489	ACCTGTGCCTACGCGCCCTC	23
TBX18	HGLibA_48651	ATGAAAGCGCTTCCAGAGCT	23
XYLB	HGLibA_54616	CTGGGACTTCAGCACGCAGC	23
DCST1	HGLibA_12529	GCGCCACAGGAACCAGCTAC	22
DNAJC1	HGLibA_13561	AGCATTACCTCACCTCATCC	22
KANK4	HGLibA_24034	GACCACCACAGACCAGCTCT	22
MUC7	HGLibA_30556	TAGTGACCGAAGTAGTAGTC	22
OR10G2	HGLibA_33487	TCTCCTCAGTCACCGTTCCT	22
TRPM6	HGLibA_51767	CCATACACTCCATTAGAATT	22
APITD1	HGLibA_02425	GAGCTGACTTTCCGACAGTG	21
APITD1-CORT	HGLibA_02429	GAGCTGACTTTCCGACAGTG	21
CGB2	HGLibA_09306	TGAGAAGCCTTTATTGTGGG	21
DLX3	HGLibA_13378	TAGCTGGAGTAGATCGTACG	21
ELMOD1	HGLibA_14939	CTTGCCTTCTGCAAATCGTT	21
GP2	HGLibA_19705	CCCATTGAAGCCAGTTCGTA	21
HYLS1	HGLibA_22458	GCTGCCAACATTCGTTCTTC	21
KMT2A	HGLibA_25321	TTGTAGGATGAGCAATTCTT	21
P2RY14	HGLibA_34881	AATTCCGACTTGACTTAAGG	21
PCDHGA1	HGLibA_35516	ATGGGATTGAGCGCCCGCTA	21
PCDHGA10	HGLibA_35519	ATGGGATTGAGCGCCCGCTA	21
PCDHGA11	HGLibA_35522	ATGGGATTGAGCGCCCGCTA	21
PCDHGA12	HGLibA_35526	ATGGGATTGAGCGCCCGCTA	21
PCDHGA2	HGLibA_35529	ATGGGATTGAGCGCCCGCTA	21
PCDHGA3	HGLibA_35532	ATGGGATTGAGCGCCCGCTA	21
PCDHGA5	HGLibA_35535	ATGGGATTGAGCGCCCGCTA	21
PCDHGA6	HGLibA_35538	ATGGGATTGAGCGCCCGCTA	21
PCDHGA7	HGLibA_35540	ATGGGATTGAGCGCCCGCTA	21
PCDHGA8	HGLibA_35544	ATGGGATTGAGCGCCCGCTA	21
PCDHGA9	HGLibA_35546	ATGGGATTGAGCGCCCGCTA	21
PCDHGB1	HGLibA_35550	ATGGGATTGAGCGCCCGCTA	21
PCDHGB2	HGLibA_35553	ATGGGATTGAGCGCCCGCTA	21
PCDHGB3	HGLibA_35556	ATGGGATTGAGCGCCCGCTA	21
PCDHGB4	HGLibA_35558	ATGGGATTGAGCGCCCGCTA	21
PCDHGB5	HGLibA_35562	ATGGGATTGAGCGCCCGCTA	21
PCDHGB6	HGLibA_35564	ATGGGATTGAGCGCCCGCTA	21
PCDHGB7	HGLibA_35567	ATGGGATTGAGCGCCCGCTA	21
PCDHGC3	HGLibA_35572	ATGGGATTGAGCGCCCGCTA	21
PCDHGC4	HGLibA_35573	ATGGGATTGAGCGCCCGCTA	21
PCDHGC5	HGLibA_35576	ATGGGATTGAGCGCCCGCTA	21
CNOT6L	HGLibA_10347	TTTAGGCAATCCTTTATCAC	20
GLDN	HGLibA_19237	ACCTGCCAGGAGCACGTCGT	20
GPD1	HGLibA_19783	TTGGGGCTCACCACATTTGG	20
IGFN1	HGLibA_22853	GGAGTTCTGCCAACGCACCT	20
MARCKS	HGLibA_28356	CGTCGCCGTTTACCTTCACG	20
PRL	HGLibA_38597	GATGGAAGTCCCGACCAGAC	20
TRMT12	HGLibA_51674	AGGCTGATTTGCCCCGATCA	20
USP17L11	HGLibA_53218	GGAGGACGACTCACTCTACT	20
USP17L17	HGLibA_53230	GGAGGACGACTCACTCTACT	20
USP17L18	HGLibA_53233	GGAGGACGACTCACTCTACT	20
USP17L20	HGLibA_53245	GGAGGACGACTCACTCTACT	20
USP17L22	HGLibA_53251	GGAGGACGACTCACTCTACT	20
KIFAP3	HGLibA_24967	AACCGCCGTGATTCATTGTC	19
LOC100287399	HGLibA_26821	TCATAGGACTGCTCTACATT	19
LOC100996331	HGLibA_26881	TCATAGGACTGCTCTACATT	19
POTEB	HGLibA_37716	TCATAGGACTGCTCTACATT	19
POTEB2	HGLibA_37719	TCATAGGACTGCTCTACATT	19
SOX5	HGLibA_46267	GTCCTTGTCTAGTACAGCCC	19
UNC13A	HGLibA_52994	GACATGTCTCTGCTTTGCGT	19
CCDC172	HGLibA_07696	CCCGACCTTCTCGCATCAAA	18
FAM194A	HGLibA_16368	ATTCATCGCAATTTGTCTCC	18
HOXA2	HGLibA_21904	TGTCGAGTGTGAAAGCGTCG	18
INPP1	HGLibA_23335	GTTGATTGATGACTCCCATC	18
INTU	HGLibA_23439	TCACATCTTTGTATCGCTGT	18
LIMS3	HGLibA_26553	ACCTCATAGAAGAGTCCTTC	18
MORN3	HGLibA_29671	GTCGATCATCGTCCCGCATT	18
OR52K2	HGLibA_34185	GATGACCACAGTTGTGTAGA	18
PCDH1	HGLibA_35384	AGTAGCGCACAAGAACCGCC	18
PFN2	HGLibA_36176	ACTGCGACGCCAAATACGTC	18
PQLC1	HGLibA_38252	GGACTACGTGCAGTGCGTCC	18
SLC10A3	HGLibA_44336	CGTGATACCCACCAGTACGA	18
ZNF705D	HGLibA_56593	TGTAGCTATTGACTTCACCC	18
ZNF883	HGLibA_56895	CTAGATTGGTCTACACATCA	18
hsa-mir-372	HGLibA_59382	CTCCACATTTGAGGCCCACA	18
ANXA8	HGLibA_02253	CTTGCCGAACTGAGCCTTGA	17
BBOX1	HGLibA_04204	TGAAGTTGATGCGAACCACT	17
ITIH2	HGLibA_23807	TCAACCAGAACATTCGAACT	17
KISS1R	HGLibA_25013	GCGCAGCATGGCCGCATAGC	17
MICALL1	HGLibA_29214	CTGGTCCCCGACCGTGTCCC	17
MUCL1	HGLibA_30558	CTAGCTGGATACGTGTCAGC	17
STIM1	HGLibA_47440	CACAGTATACAATTGGACCG	17
TRUB1	HGLibA_51803	CTTGGACCCTGACAACATAC	17
UCP1	HGLibA_52832	CGGCCTCTACGACACGGTCC	17
WDR27	HGLibA_54059	ACTCTAGGGCTGGTCCCTCG	17
hsa-mir-4737	HGLibA_61044	TCGCGTCCTGTGTGGCTGTG	17
hsa-mir-519a-2	HGLibA_61713	CTCAGGCTGTGTCCCTCTAC	17
ASB13	HGLibA_03216	TATTGACGTCGGGGCCAATC	16
BMP2	HGLibA_04598	GCCGCAACTCGAACTCGCTC	16
BTG1	HGLibA_04942	TCGCTCGCTCGTGAGCCCCT	16
C19orf57	HGLibA_05683	CCTACATAGCTCCCCTGATG	16
CSNK1A1	HGLibA_11381	TTCTAGTCGCCGAGATGACA	16
GTF2F1	HGLibA_20537	CTCACTGCCCGCGCCCGATT	16
HIF1AN	HGLibA_21301	GCAAACGCTCAATGACACTG	16
IYD	HGLibA_23889	CACTGATCTCATTGTAGTAG	16
MGAT3	HGLibA_29138	AAAAGGACGCCGTCACGGGC	16
MYPOP	HGLibA_30912	TCCGACAACACGTAGCGCTG	16
NGF	HGLibA_31871	ACACCGAGAATTCGCCCCTG	16
NRROS	HGLibA_32722	TCACCAACTTGCAGACTCCT	16
PCDHB11	HGLibA_35476	CGAGCACAACACAACTGTGT	16
PCDHB5	HGLibA_35501	CATGTTGCTACGCATAATCG	16
PIGN	HGLibA_36571	AACAACACTAATCTTCTCGC	16
RSPRY1	HGLibA_42357	CAAGCCATCCTGCCAAACAC	16
SLC10A1	HGLibA_44329	GGATTTGAGGACGATCCCTA	16
SLC39A11	HGLibA_45094	ATCACTATACACAACGTTCC	16
hsa-mir-135a-2	HGLibA_57797	GCACTAGAGTGAATTTATCT	16
ASB15	HGLibA_03221	TGCTGACCATCGCTTGACAC	15
BMP8B	HGLibA_04624	AGTGGAGCGAGACCGTGCCC	15
CNPY3	HGLibA_10368	GCCCGTGCCAATCACCTCCT	15
CYGB	HGLibA_12038	CCGGCTCTATGCCAACTGCG	15
DZIP1	HGLibA_14299	GGCTCCTCCTATGCAAGCTG	15
EQTN	HGLibA_15398	ACTTTGAAGCCTACTATTGA	15
EXOC5	HGLibA_15752	GCCTATCAAAAGGTAACTCT	15
FSD2	HGLibA_18084	GTCACATTACAACGAGATCT	15
GK5	HGLibA_19202	CCAAGTCACCTTCTGCACGC	15
MAPK7	HGLibA_28281	GAGCCGAGTGCATGTACTTC	15
MFAP4	HGLibA_29051	GATGGAGAAGTCAGCGTACT	15
NT5DC1	HGLibA_32821	TACCAGAAATCCCAATCCTC	15
OXSM	HGLibA_34835	ACTACCACCTACTTTAAACC	15
PBX2	HGLibA_35346	CCCCCCCAGCTATGGACGAA	15
RECQL4	HGLibA_40771	AAGAGTCCACAGTCTACGCC	15
RNF114	HGLibA_41479	TCCGAGCCGTGGAGCTCGAG	15
RQCD1	HGLibA_42219	GAAGCCTGTGCCTACTACAC	15
RUFY2	HGLibA_42440	CGATGCTAATCTGTGTGTGA	15
SEH1L	HGLibA_43273	CATTCCCCCATGATCGCCGT	15
SGSM3	HGLibA_43866	CTGCTATACCTGCGTGTACT	15
SYT10	HGLibA_48049	CCTTACCGGGTTGATGACGT	15
TAF4	HGLibA_48235	GTCCTCGTCCGAAGTGAGAA	15
TOB1	HGLibA_50935	CTAAACCCCGATCCTTTGTA	15
TRIM49	HGLibA_51521	TACAGAAAATGCAGTCTTTG	15
TRIM49B	HGLibA_51525	TACAGAAAATGCAGTCTTTG	15
TRIM49C	HGLibA_51528	TACAGAAAATGCAGTCTTTG	15
XPR1	HGLibA_54579	CTGCTCCACGAGATGTTTCC	15
hsa-mir-138-1	HGLibA_57811	CCCCAGAGACCTCCCTGGCA	15
hsa-mir-30a	HGLibA_58473	TTTGCAGCTGCCTACTGCCT	15
hsa-mir-5093	HGLibA_61529	CTAATCCTCCTAGCTCAGGA	15
hsa-mir-573	HGLibA_62384	GATCAGTTACACATCACTTC	15

## Sheet: rp1B
S1 Table. sgRNAs and genes enriched in each CRISPR/Cas9 screen for highly H5N1 virus infection
Gene	Unique ID of sgRNA in libraries	Sequence of sgRNA	Reads Number of sgRNA
SLC35A1	HGLibB_44893	TATAACTTCTGTGATACACA	3584
ZNF800	HGLibB_56717	CCACTACAGACATCCAAATC	609
ZNF471	HGLibB_55989	TCATAAAGAAACCATCACTA	545
PACSIN2	HGLibB_34917	AGAAACGCCTTCGCTTCTTC	534
SLC27A2	HGLibB_44763	ACTTCAGACCTCCATGACTC	450
SLC10A3	HGLibB_44282	CAGGCCAACAGGACGGCGCC	92
VAMP7_X	HGLibB_53437	GAAGCATCACTCTGAGAATA	56
VAMP7_Y	HGLibB_53440	GAAGCATCACTCTGAGAATA	56
MAP2K4	HGLibB_28108	CACCTTTCAAATCTACAGCA	45
AKR1D1	HGLibB_01492	CATTTGCCATTCTCATCTCT	40
OR4F5	HGLibB_33964	TTCCTCAGTGTGTATATAAT	38
DCDC2	HGLibB_12469	CTGACACGTTGATCCTGCTA	35
BATF2	HGLibB_04175	CAGCTGCCTTTGTTGCTCCT	33
ANKRD45	HGLibB_02104	ACAGTACCTTGTCTTCCTTA	32
MED17	HGLibB_28721	CCTTTGCCCAAATCCAAACC	32
CCDC181	HGLibB_07717	TTTCATTAATTAACCACTCC	31
PROL1	HGLibB_38628	GGAAGTCGTAACTTGGACAG	30
MAP2K6	HGLibB_28113	ACTTACGTGGAACTGGTCTG	27
C16orf95	HGLibB_05503	AGTGTGCCTCCCCCGTCATT	26
FAM25A	HGLibB_16530	ACCTTTCTCTCCAGTCTCCT	26
FAM25C	HGLibB_16532	ACCTTTCTCTCCAGTCTCCT	26
GLS	HGLibB_19299	TGCAGATTATATTCCTCAAC	26
NFYB	HGLibB_31814	TATGTTATACAGCCTCATGA	26
DACH1	HGLibB_12262	ACTTGAGAAGCAGTTGGCTA	25
PATE3	HGLibB_35229	TACTCTCCAGATATCATACA	25
TCHP	HGLibB_48750	AAGAGTTTACGACATGCTTC	25
ACBD7	HGLibB_00410	CTGAAAGCAAGACCAGATGA	24
DBN1	HGLibB_12374	CCACAGCTGCATCCGTCTTC	24
MAPK10	HGLibB_28208	CCACTTCCACACTGTAGAAC	24
RAB37	HGLibB_39843	TTCTCGGCCACTGTGGGCAT	24
SLC35A1	HGLibB_44894	ATTATTCAAGTTATACTGCT	24
CXADR	HGLibB_11828	TGCAAATAAGAAGATTCATC	23
HAVCR2	HGLibB_20872	AGGTCACCCCTGCACCGACT	23
NDUFS7	HGLibB_31520	ACCTCGTCAACTGGGCCCGC	23
ALDH9A1	HGLibB_01588	TACATACCTGGCCTTGTGTG	22
DDX39A	HGLibB_12681	CCACCCACCTGTCCGTTGAC	22
FAM57A	HGLibB_16622	ACTGCGTGATGATCAGCACC	22
GALP	HGLibB_18558	CTATCCAGGGACGAGGAGGC	22
WWP1	HGLibB_54383	CTTAACATACCCTGATGGCA	22
CNTNAP3	HGLibB_10414	ATACCCAGATGCTTTCTTCT	21
CNTNAP3B	HGLibB_10417	ATACCCAGATGCTTTCTTCT	21
DDRGK1	HGLibB_12626	TGTAGTTGATGAACTCTGTC	21
HSD11B2	HGLibB_22138	TGTGTCCATGAGTAGCGCCA	21
OR5I1	HGLibB_34260	ACTTCAGTGACGATCTACCA	21
PLSCR2	HGLibB_37186	AGGTAGTCATGCTGACGTCC	21
RAB27A	HGLibB_39804	ATCAAATGGTCATGCCTCTA	21
SPANXD	HGLibB_46336	TACCATCTCGTTGGCCTCGT	21
SPANXE	HGLibB_46339	TACCATCTCGTTGGCCTCGT	21
TMEM133	HGLibB_49883	ATGACCTCACATCACTGCGT	21
CAPRIN1	HGLibB_07185	TCACAGGTGGTTCCACATAC	20
CCDC144NL	HGLibB_07618	CATCTGCTCCACCGTACCAC	20
CD209	HGLibB_08286	CATCACCGCCTGCAAAGAAG	20
COPG1	HGLibB_10694	AAACCGCAGCATTGCCACGC	20
DCAF8L1	HGLibB_12447	ACAGAGCCATCGACCGGAGA	20
FOXO1	HGLibB_17897	TAGGTTGACATGACCGAATT	20
GOLGA6B	HGLibB_19584	CCAAGAACTAGCAGTAGCCC	20
GOLGA6C	HGLibB_19585	CCAAGAACTAGCAGTAGCCC	20
GOLGA6D	HGLibB_19588	CCAAGAACTAGCAGTAGCCC	20
GOLGA6L9	HGLibB_19605	CCAAGAACTAGCAGTAGCCC	20
HLA-DQA1	HGLibB_21594	ACCACCGTGATGAGCCCCTG	20
JDP2	HGLibB_23909	AAGTCGCAGCAGCCCGATGC	20
MAD2L2	HGLibB_27810	AGACTCGCTGTTGTCTCATG	20
PAIP2B	HGLibB_34987	CTGCTGTTGCAACTGTCCCA	20
PEBP1	HGLibB_35964	CCTTTACTAACCTGTGCCCT	20
PLD3	HGLibB_36995	GGACTGGCGTTCACTGACCC	20
SELL	HGLibB_43242	CATGAACTGTAGCCATCCCC	20
SH3D19	HGLibB_43886	CTACCCCCTCGTCCCAAACC	20
SNTN	HGLibB_45955	CAACATCCACCTGCGCACCT	20
CRAT	HGLibB_11055	ATTTGCTGCCAAACTCATTG	19
CSF3R	HGLibB_11330	CCAGAACAGCTGCACTGTCC	19
FAM86A	HGLibB_16748	CATCAGATTCTGAGCTGCTG	19
FAM86C1	HGLibB_16756	CATCAGATTCTGAGCTGCTG	19
FBLN1	HGLibB_16920	GGCACAGCGGTCCTGCTCGT	19
GJB4	HGLibB_19142	CGCAAGCACCACCTGAAACA	19
HLA-E	HGLibB_21613	ACTCCACGCATGTGTCTTCC	19
IL12B	HGLibB_22931	CAGCTCCGCACGTCACCCCT	19
JOSD1	HGLibB_23939	CTACGATGTGAATGTCATTA	19
LMTK2	HGLibB_26689	AGTCACAGAACTCAAACACC	19
METTL6	HGLibB_28973	TGTATGATCATGCCATGCTT	19
OR9A4	HGLibB_34520	ACAACAGAGTTCGCATTACT	19
PIP4K2A	HGLibB_36658	TCATCTGGCATCAACATAAC	19
POTEG	HGLibB_37686	ACCGTATAAGAGCAGTGCTT	19
POTEH	HGLibB_37690	ACCGTATAAGAGCAGTGCTT	19
POTEI	HGLibB_37692	ACCGTATAAGAGCAGTGCTT	19
POTEM	HGLibB_37697	ACCGTATAAGAGCAGTGCTT	19
TMBIM4	HGLibB_49681	CTACAGCATTCTTTCTCTGC	19
WNT10B	HGLibB_54283	GAATGCGAATCCACAACAAC	19
ALPPL2	HGLibB_01712	GAAGCGGTCCATGGCCAGGA	18
C9orf152	HGLibB_06683	GCCTCTTCAAGCCTTCATAC	18
CCSER2	HGLibB_08185	GCATAAGATCATCATCCTCA	18
DYNC1LI2	HGLibB_14223	CACCATCTCGGTCCTCATCA	18
ENPP1	HGLibB_15146	TTACCTTCTTTGGCACAGCT	18
GSG2	HGLibB_20397	CCAAGGGCCGCATTGTGCCA	18
GTPBP5	HGLibB_20585	ACCGCGACAGGACCGACGAC	18
ICOSLG	HGLibB_22488	CTCGAAGGCTGCTGAAGAGC	18
IVL	HGLibB_23846	AAAGCACATGACTGCTGTAA	18
LRRFIP2	HGLibB_27412	ACCCACTGTGCCATCATTCC	18
MTG2	HGLibB_30331	ACCGCGACAGGACCGACGAC	18
OR7E24	HGLibB_34432	TGAAGCCACCATACTCTTCC	18
PIK3R5	HGLibB_36613	CTTGAGTTCAGCATCAATGA	18
S100A12	HGLibB_42486	AGAGAGCTACCTACTCTTTG	18
ZDHHC18	HGLibB_55022	CAGACAAGCTTCACCGACCC	18
ZNF585B	HGLibB_56257	GTATCAAGTTCCTAAACCAG	18
ABHD14A	HGLibB_00247	GGCATAGTGGCCACTCAGCG	17
ANXA11	HGLibB_02222	TGACCCCCTGCGAGATGCCG	17
C19orf40	HGLibB_05653	ATCCTGCCTCGTCATCCAGT	17
C8A	HGLibB_06587	TTCTCCTGTGCAGTTACCCC	17
C9orf24	HGLibB_06714	GTAGTCCTGTACAGCACATT	17
CCNA1	HGLibB_08045	TGTTCACAGTATAGTTTGCC	17
DPP6	HGLibB_13854	TTCATCTACAGAGAACAGAA	17
EPHB2	HGLibB_15292	TCTCCCCACAGAAACGCTAA	17
FAM174A	HGLibB_16261	GACATTACCGCCGCTGCCAC	17
FOLR1	HGLibB_17760	CTACAGCCACCCACACTAGA	17
GPR26	HGLibB_19979	TCGCGCCCTATGTGATCACC	17
GSDMC	HGLibB_20382	CAAGTTCACATCCTCCCAGT	17
GTDC1	HGLibB_20487	CATACTGACCTGCTCACATC	17
HAPLN1	HGLibB_20814	GCTAACTTCGGATTACCTCA	17
KIF27	HGLibB_24888	TGAAGTAGTATTTAATCAGA	17
LOC100129216	HGLibB_26718	CTGCAATGATAATATTCTGA	17
NT5C	HGLibB_32754	GCGGGAGATGAACGACCTAC	17
NYNRIN	HGLibB_33143	TCACTGTGTTTGTACCCACC	17
PDZK1	HGLibB_35944	CTTTCTTCATCTCCACAATT	17
PLXNA2	HGLibB_37212	CCTGTCATCCCGCTGGATCA	17
PPP1R3G	HGLibB_38067	CAAACTTAGCCGCGCCCCTA	17
RARB	HGLibB_40225	CAAACCCTGCTTCGTCTGCC	17
RAVER1	HGLibB_40351	CCTTCCTGCAGGCCCTCAAT	17
RCVRN	HGLibB_40671	CAGTCGCAGAATTTCCTTAT	17
SCGB2A1	HGLibB_42871	CCTCGCCATGAAGCTGCTGA	17
SERTAD3	HGLibB_43558	AGACAAAGTCCAGCGCAGCC	17
SPDYE2L	HGLibB_46531	TAGATCCCAGCCCCCCATGT	17
SPINK14	HGLibB_46631	GCTCTCAACACACAGAATGC	17
TTR	HGLibB_52162	TCTAGAACTTTGACCATCAG	17
ANXA8L1	HGLibB_02252	CTTGCCGAACTGAGCCTTGA	16
ANXA8L2	HGLibB_02256	CTTGCCGAACTGAGCCTTGA	16
BOC	HGLibB_04663	TGTGCAGCACGTGATTGAAG	16
C12orf60	HGLibB_05269	CTAAACAGCAGTAACATCCT	16
C1QBP	HGLibB_05914	TCCCAACCTCCAGACATCTT	16
CDC5L	HGLibB_08582	CAAGTTAAACATTAATCCCG	16
CHRNA4	HGLibB_09564	GGCACAGCACTCGTACTTCC	16
CIB1	HGLibB_09672	CATTATGCCTTCCGCATCTT	16
CLSPN	HGLibB_10122	AGACAGCCACTGTCATTAAA	16
CTCF	HGLibB_11584	CATAGCCCGAAAAAGTGATT	16
DYNC2LI1	HGLibB_14229	CAAAAGTGAGCGATATCTTT	16
EMC1	HGLibB_14981	TGTACCTTACAGACTCCTGC	16
GLRX5	HGLibB_19296	GCCGCCCTCACTTGGAGTCT	16
HBS1L	HGLibB_20913	ACAGGAAATCCTTTAGTGAT	16
HIST1H2AI	HGLibB_21368	AAAGTCACCATCGCACAGGG	16
HN1L	HGLibB_21741	AGATTGCTCGATTCTCCTCC	16
KCNG1	HGLibB_24165	CGTAGTCATCGCACACGTTG	16
LIM2	HGLibB_26485	GTCAGGGTCCTTCGCCCACC	16
LLGL2	HGLibB_26615	CAGCCCGTCCCTGCGCATCC	16
MMD2	HGLibB_29425	ACTGTCTACACATGTTCGAC	16
MT1B	HGLibB_30240	CCCAACTGCTCCTGCACCAC	16
MT1M	HGLibB_30255	CCCAACTGCTCCTGCACCAC	16
NPSR1	HGLibB_32482	ACCACTCGGCAAACCAGGTC	16
NT5C1B-RDH14	HGLibB_32763	TCAAGAATGAGCCTGGAATG	16
PCNP	HGLibB_35591	TTCATCCTCATCTTTGCTTC	16
PGAM2	HGLibB_36152	TGCAATGAGCACTCGCTTGC	16
PPIAL4E	HGLibB_37859	ATCTTGTCCATGGCAAATGC	16
RAD51C	HGLibB_40040	GCCACTCCTCCAAAACATTC	16
RGS4	HGLibB_41043	TGATGCTTCTAATCCAAAAG	16
ROBO2	HGLibB_41684	GCAGGGATGTATACTTGTGT	16
SLC12A4	HGLibB_44314	CTGACCTGGAACCACACCGT	16
SLC29A1	HGLibB_44788	ATTGCAGATACAAAGCTGTC	16
SMR3A	HGLibB_45768	AAAGGATGAAATCACTGACT	16
SMR3B	HGLibB_45771	AAAGGATGAAATCACTGACT	16
SPATA31A1	HGLibB_46411	TTCCTTACCTTTCTCTTCCC	16
SULF2	HGLibB_47670	GAACAAGACCCGGCGCATCA	16
TMEM182	HGLibB_50042	TGGTGATGCTGTATGTCATC	16
UBE3B	HGLibB_52616	TCTCAGCATCCATGCTGCTC	16
UQCRHL	HGLibB_53059	TTCTGATGCCCAGATGATGA	16
VPS4B	HGLibB_53734	ACGTACCCCTTCTCATCTGC	16
ZNF704	HGLibB_56518	ACATTGATGTTCCTCCAGCA	16
APOL6	HGLibB_02541	CAACGTACCACTCACGATGC	15
CCDC96	HGLibB_07931	GCAAGCGTACCTGCGCCATC	15
CCZ1	HGLibB_08215	GCAGGACAAGGTTTATAGCT	15
CCZ1B	HGLibB_08218	GCAGGACAAGGTTTATAGCT	15
CGB1	HGLibB_09293	CACCATGGTGGGGCAGTAGC	15
CGB7	HGLibB_09304	CACCATGGTGGGGCAGTAGC	15
CTAGE9	HGLibB_11568	CAACTCTGCCTAGCTCCTCC	15
CXCL11	HGLibB_11837	AGCACACAATATCACAGCCA	15
FAM168B	HGLibB_16227	GGAGCAGGGTACACCGTTGC	15
FARP1	HGLibB_16851	TTGCAACCACCTCAACCTCG	15
FEM1B	HGLibB_17252	AAATCCGTTCCCGAACTATA	15
GALNT3	HGLibB_18531	TACTCAGGAGGTCGAGTGTC	15
GRK5	HGLibB_20304	ACAGCTTACCTATGGTCCTT	15
GSDMD	HGLibB_20384	CTTCCACTTCTACGATGCCA	15
GSTZ1	HGLibB_20477	ATTTCCGAAGCTCCTGCTCA	15
HEY1	HGLibB_21188	CACGGTCATCTGCAGGATCT	15
KL	HGLibB_24986	GATCTGCAGCATAACGATAG	15
LIN28A	HGLibB_26521	TGTACTAGGTGCTACAACTG	15
NACC1	HGLibB_30996	ATGAACTGCCACGTCAGCGC	15
NFIC	HGLibB_31763	GGCCACTCAGTCCTGGTATC	15
NLGN2	HGLibB_32027	CGATGAGCATGTCGTAGTTG	15
OLFM1	HGLibB_33299	TACACCTGCCCTCGCTGTCC	15
OR7A10	HGLibB_34411	GCCACCCACAATTCACACAC	15
PCDHA1	HGLibB_35377	GAGGCAGAGTAACGCCAGTC	15
PCDHA10	HGLibB_35380	GAGGCAGAGTAACGCCAGTC	15
PCDHA11	HGLibB_35383	GAGGCAGAGTAACGCCAGTC	15
PCDHA12	HGLibB_35386	GAGGCAGAGTAACGCCAGTC	15
PCDHA13	HGLibB_35389	GAGGCAGAGTAACGCCAGTC	15
PCDHA2	HGLibB_35392	GAGGCAGAGTAACGCCAGTC	15
PCDHA3	HGLibB_35395	GAGGCAGAGTAACGCCAGTC	15
PCDHA4	HGLibB_35398	GAGGCAGAGTAACGCCAGTC	15
PCDHA5	HGLibB_35401	GAGGCAGAGTAACGCCAGTC	15
PCDHA6	HGLibB_35404	GAGGCAGAGTAACGCCAGTC	15
PCDHA7	HGLibB_35407	GAGGCAGAGTAACGCCAGTC	15
PCDHA8	HGLibB_35410	GAGGCAGAGTAACGCCAGTC	15
PCDHA9	HGLibB_35413	GAGGCAGAGTAACGCCAGTC	15
PCDHAC1	HGLibB_35416	GAGGCAGAGTAACGCCAGTC	15
PCDHAC2	HGLibB_35419	GAGGCAGAGTAACGCCAGTC	15
PIWIL2	HGLibB_36726	GATCCAAAAGTGTTGGCGGC	15
PYCR1	HGLibB_39623	ACTCCTACTCCAGTATCAGC	15
REXO1	HGLibB_40840	TGTGTCCCACGAGGTGGTGT	15
SAAL1	HGLibB_42567	CTCATCATCTGAGCTAGATT	15
SLC4A9	HGLibB_45180	TCATTGTCAGAAGCCTTTCT	15
SNTG2	HGLibB_45954	CCATCCAGCGACCACAGCAG	15
TAL1	HGLibB_48221	TCTCCTCTTCACTCGATTGT	15
TCAIM	HGLibB_48630	AATTGCAACTCTCAGATATC	15
TCEB3C	HGLibB_48688	AGCGCTTCCCGACAGCGCTT	15
TCEB3CL2	HGLibB_48693	AGCGCTTCCCGACAGCGCTT	15
TRIM31	HGLibB_51394	CTTCGATCAAGCTGACATTA	15
TRIO	HGLibB_51563	CCTATCTAGCCTGTATTCCC	15
USP17L1P	HGLibB_53172	GCTGTGTTTGTTCTTCCCTT	15
USP17L3	HGLibB_53205	GCTGTGTTTGTTCTTCCCTT	15
UVSSA	HGLibB_53409	TCGTCAGGTCTCACCAGTTC	15
VSTM2L	HGLibB_53800	CCGGGACTGGACCGACAAGC	15
WSB1	HGLibB_54348	CAGTATGATCTACCAAGTTA	15
ZNF687	HGLibB_56473	GTCGATTCTTATGCATGCGC	15

## Sheet: rp2A
S1 Table. sgRNAs and genes enriched in each CRISPR/Cas9 screen for highly H5N1 virus infection
Gene	Unique ID of sgRNA in libraries	Sequence of sgRNA	Reads Number of sgRNA
MED18	HGLibA_28765	TGTCCACGCAGTTTCGCACC	570820
SLC35A1	HGLibA_44946	ATAGCGCCAAACCCTAATAA	258097
HCFC1R1	HGLibA_20962	GCGCAAGCAGTTTCTGTCTG	78950
TBX18	HGLibA_48651	ATGAAAGCGCTTCCAGAGCT	72044
MCM3	HGLibA_28606	ATCAGAATAACGTCGCTCTA	41539
hsa-mir-585	HGLibA_62439	AGTGTGGGGTGTCTGTGCTA	32371
SLC35A1	HGLibA_44947	TGAACAGCATACACTAACGA	22856
FKBP14	HGLibA_17559	CTGTTCGTCACTTCTTTGAT	15725
IGDCC4	HGLibA_22789	CGTACTCGATACACCTTGTT	10647
hsa-mir-5000	HGLibA_61408	ACTCAGGACACTTCTGAACT	6505
ST3GAL4	HGLibA_47247	TCTGCTTACGAGCTGCCCTA	4185
BMPR1A	HGLibA_04629	ACACTGCCCCCTGTTGTCAT	3529
ZFAT	HGLibA_55164	GAGAGGAGTTCCGACTGATT	2725
hsa-mir-6814	HGLibA_63435	AGTCAGGGGCTCTGCAGGGC	2525
MTNR1B	HGLibA_30447	ACCACCGAATCTACCGGCGC	2338
SIX2	HGLibA_44246	ACCCCGCGAGAAGCGTGAGC	2226
PCDHGA5	HGLibA_35534	TCGAGCGTTGTCGCCGCTGT	2001
hsa-mir-106b	HGLibA_57188	AGCAGCAAGTACCCACAGTG	1538
SLC26A11	HGLibA_44785	GCCCGCCTACGCTGTGCTGC	1523
KCNJ6	HGLibA_24285	ACCCTACGTTGATATCCGTC	1276
HECTD2	HGLibA_21095	GAAGCTGGTTTGGATATGGG	1161
RANBP1	HGLibA_40191	CTCTTCAGTCACGCCGATGA	1142
CASP8AP2	HGLibA_07327	ACTGGACATATACGCTGGGT	1101
ITGA4	HGLibA_23733	CAGCATACTACCGAAGTAGT	943
TOX2	HGLibA_51040	AGTCTTCGTTGTTCTCGCTC	911
HEMK1	HGLibA_21131	TGAGTAGCCGTCGATTGCAG	876
CSGALNACT2	HGLibA_11347	TCACATGTCTATATTCCGTA	823
HRASLS2	HGLibA_22079	TTCGTGAACCATCTGCGCTA	785
KYNU	HGLibA_25882	ATGAAGTGGGGAAGCGTCCT	731
CCDC102B	HGLibA_07510	TTTGTGAAGAACTTCGCCTG	590
PPP5C	HGLibA_38212	ACGCGCTGGGAGACGCCACG	492
GPIHBP1	HGLibA_19810	TCTTCCTCGTCGTAGTCATC	472
SYT15	HGLibA_48062	ACACTCACCAAGGCCGCCGC	341
JARID2	HGLibA_23937	TTCAGCTAACCACCCCGCAG	340
CLSTN1	HGLibA_10133	TGAGTACGCGCCCGTGTTCA	322
MMS22L	HGLibA_29555	TAGGCAACAACTGTACAACT	321
RPRD1A	HGLibA_42044	CGCGTCCCATCGTCACCGTG	276
ZNF484	HGLibA_56076	CCCCATAACTGTAACTCGTG	264
EXOC2	HGLibA_15734	CTCACGCCATCCAGACTGTA	250
LCE1E	HGLibA_26112	GGACACTTTGGAGGGCATTT	242
UBE3C	HGLibA_52685	GCCAGGATGTTCAGCTTCGA	188
P2RX2	HGLibA_34849	CCTCTCCGACGCCGACTGCG	186
NMBR	HGLibA_32145	CTCGTCGAAGAAGTAGCGCG	173
NEIL1	HGLibA_31630	GGTCAAAGGCCTTATCCGCT	169
PDCD2	HGLibA_35727	TCGCTGCGCAGTCGCCACGC	157
ANXA4	HGLibA_02239	CTTATGCGCCGGATCTCCTC	147
SELPLG	HGLibA_43308	CTTATCTCCTTCTAGACCAC	146
LLGL1	HGLibA_26649	TGCTTGAGCTTCTCGCGCTG	145
ZNF416	HGLibA_55945	TTGCACCTGACCGATTTGCC	139
hsa-mir-4639	HGLibA_60662	AGTAGGCTGAGATTGATGTC	132
WFIKKN2	HGLibA_54282	CATCTCGCTCACGGTCACGT	127
PACSIN2	HGLibA_34963	ACTGTGAAGCGGATCGACGA	125
CCDC103	HGLibA_07514	CTGCTGACTTCTATCGTGAT	123
FBXL7	HGLibA_17018	CGACGTGGGCATCCGCTACG	117
C5orf42	HGLibA_06382	ACCACCGACCCGCCAATGAA	110
BEND2	HGLibA_04400	TGATGGCCATCATTGCCGCC	109
CRTC1	HGLibA_11228	TTACCCGCGCGGCCCGCGTC	98
SCAI	HGLibA_42834	CTTAAAGAAATCATGTCCTC	97
EMILIN1	HGLibA_15047	CTACAAGACAGTGACCGACA	87
LONRF3	HGLibA_27026	GATTCGCCCCCGGGACGCCA	87
CD22	HGLibA_08298	GTGGTGAGTTCTAGAATACT	85
C16orf90	HGLibA_05499	CAGGCCCCCCTCGTAGATGT	81
PRR5	HGLibA_38841	AGACGGCGATCACCCCGTTG	80
PRR5-ARHGAP8	HGLibA_38844	AGACGGCGATCACCCCGTTG	80
POGLUT1	HGLibA_37478	TCTCCAAAGACCTGTTAATT	71
NTN4	HGLibA_32860	TTAGTCGCAAAGTACTTATA	69
SERPINF1	HGLibA_43585	GGCTCGTGCTGGATCGCACC	66
ZNF805	HGLibA_56795	CGGTATGGCGATGGCTTTGA	63
DIRC2	HGLibA_13268	CACCATTTCTCTCTACGACG	60
XYLT1	HGLibA_54618	ACAACAGCAACTTCGCACCC	60
2018-09-06	HGLibA_43448	TGACGGACTTATTCACCAGC	58
FAM171A2	HGLibA_16266	CCTGCCCCTCAGTTATCGCT	56
TRIM6	HGLibA_51557	TCTCGTATGTCCACCAGTAC	56
TRIM6-TRIM34	HGLibA_51560	TCTCGTATGTCCACCAGTAC	56
hsa-mir-4711	HGLibA_60945	GCCAGAAGACATGAGCCCTT	53
TRMT5	HGLibA_51692	AAGACAGCTGATGATCTCGA	50
PRR14L	HGLibA_38781	TTACCTCGTCTGACTGCCGC	47
KRTAP9-7	HGLibA_25845	CCCACGAGTGTCTACCTGCC	45
MYLK4	HGLibA_30792	AATGTCGTTCTTAGACTCGA	38
NXN	HGLibA_33141	GCGTCTATTTCTCCGCACAT	37
UIMC1	HGLibA_52958	GAAGAAATCACTGTTTGTCC	37
SLC10A5	HGLibA_44342	ATACTTGTGCCAGTATCAAT	36
LOC100130370	HGLibA_26782	TATCCAGCCATACGCCGCCC	35
SERPINA7	HGLibA_43529	GGTCTTGTCTATTAAGAAGC	35
KIAA1467	HGLibA_24765	AGCGCATTCAATGCAACGTC	32
hsa-mir-548ad	HGLibA_61866	TGTGGTTTTTGAAAGTAACT	31
ADAM30	HGLibA_00771	ATGCTCGCCTGTCATCAGAT	30
DPYSL2	HGLibA_13926	GCAGACGTCATTCCCTGATC	29
SETD4	HGLibA_43648	GCTTCGAATCACTGTGTCCG	28
SPIN2A	HGLibA_46671	CCAAATCGTAGACATAGATA	26
SPIN2B	HGLibA_46674	CCAAATCGTAGACATAGATA	26
C16orf78	HGLibA_05484	CCATCCTTGATGTAGCTGCC	24
FNDC8	HGLibA_17760	AGAAGATTCTGAGTGCGTTG	24
NCF1	HGLibA_31297	AGCGTCCTTCCTCGAGCCCC	24
MAPK11	HGLibA_28252	CGACGAGCACGTTCAATTCC	22
OR10G2	HGLibA_33487	TCTCCTCAGTCACCGTTCCT	22
SEC63	HGLibA_43262	GTGATGAGGTTATGTTCATG	22
CNIH3	HGLibA_10289	CCGCCACTTACCGCATGAAC	21
OR2AP1	HGLibA_33757	GTCCTGATTAGCATCACAAC	21
2018-09-07	HGLibA_43452	CTACATTGATAGTAAATTTG	21
USP17L1P	HGLibA_53239	TCAAAGCTCAAGAAGTCCAG	21
CD109	HGLibA_08232	CCCGGAGGAAATGTGACTAT	20
FDCSP	HGLibA_17249	GGAGTTGTAGGGGCAGATTC	20
MORN3	HGLibA_29671	GTCGATCATCGTCCCGCATT	20
RAB40A	HGLibA_39931	GAGTCCCCGTACAGCCATCT	20
SHISA3	HGLibA_44037	TACGTCCCCTTTCTCATCGT	20
TMEM140	HGLibA_49960	GGACCCGTACACGCCAAGCC	20
CLK1	HGLibA_10054	CATCCCAGTCTAATCGATCG	19
CYTH3	HGLibA_12240	CGACAATCTAACTTCCGTAG	19
DNAH14	HGLibA_13479	CCACATACCTGTTCTATCAT	19
IGFN1	HGLibA_22853	GGAGTTCTGCCAACGCACCT	19
LOC100505841	HGLibA_26856	GCCAACCATGCCTGCATATC	19
TMEM68	HGLibA_50494	TGATTCACATACTCGAAGAA	19
GSTT2	HGLibA_20500	AAATCACCATCCTTGAGCGT	18
ITGA11	HGLibA_23720	TGTACACGTCTCCCGTCTTC	18
MRPL3	HGLibA_29945	TTGCCAGGTTCCTTTAGAGT	18
PAF1	HGLibA_34986	ACCTACCGCATCGACCCCAA	18
SLC25A30	HGLibA_44703	ATGCCTGGCGTAACATCGCG	18
CCL1	HGLibA_07960	CACTTACATTAAGCCCTCAT	17
CTNNA2	HGLibA_11641	TTATCAATCGCAATGTTGAG	17
GATM	HGLibA_18694	GCTGCTGACTTCATTCGAGC	17
HSD17B4	HGLibA_22192	ATCCGGTGTAGTGATTATTA	17
LRRC8C	HGLibA_27433	CGTGCCTTTATACCTTATAC	17
OR5L1	HGLibA_34321	GAATCAGTGCAATCATGCCC	17
SLC30A7	HGLibA_44918	CTTGCCGAACAAATTGAACT	17
TRPV4	HGLibA_51791	TTCCGTGACATCTACTATCG	17
CDH10	HGLibA_08633	GATGCCGATGACCCTTCATA	16
GABRG2	HGLibA_18391	TCCAGTGAACGCTATCAATA	16
GK5	HGLibA_19202	CCAAGTCACCTTCTGCACGC	16
HDAC10	HGLibA_21001	CGCGCTGCCGCAGGCGATCC	16
LILRA2	HGLibA_26491	CTCTTGTATCCGTCTAACCC	16
LXN	HGLibA_27651	TTTACTTTAGTGCCGTATTG	16
MRPS12	HGLibA_30036	CTCAACACGTCCCTAACTTG	16
OR52K2	HGLibA_34184	CAGTAGCAGTGAGCGATCAC	16
PI15	HGLibA_36482	TTACGTCAAACTACCTGTAC	16
SLC7A6	HGLibA_45373	GGACACGTTCACTTACGCCA	16
ANKHD1-EIF4EBP3	HGLibA_01968	GCCAACGCATACACTTGCCA	15
CLIC2	HGLibA_10025	TCAACTCCTTGTTATACACC	15
DENND4B	HGLibA_12953	AACCCGTCATCTGCTACCGC	15
FA2H	HGLibA_15899	CAATCCACCACTTTGAACCG	15
GHR	HGLibA_19040	AGATCCAAACAACGAAACTC	15
HID1	HGLibA_21295	CTACTCAATCCGCGTGCCCA	15
PCDHB11	HGLibA_35476	CGAGCACAACACAACTGTGT	15
RPS10	HGLibA_42059	CTCTTACAGAGAGGCGGATT	15
TMEFF1	HGLibA_49831	CTGGTTGGACGCGCGGCTCC	15
ACY1	HGLibA_00705	TGAGGAGACAGCCCGCCAGC	15
YWHAG	HGLibA_54744	GGCGTCGTCGAACGCGGTCT	15
ZNF600	HGLibA_56363	GCAGCAAGACCTTCCGTCTG	15

## Sheet: rp2B
S1 Table. sgRNAs and genes enriched in each CRISPR/Cas9 screen for highly H5N1 virus infection
Gene	Unique ID of sgRNA in libraries	Sequence of sgRNA	Reads Number of sgRNA
ZNF471	HGLibB_55989	TCATAAAGAAACCATCACTA	1637621
TMEM101	HGLibB_49780	CCCAAGATGGCGTCGAAGAT	1323
SLC35A1	HGLibB_44893	TATAACTTCTGTGATACACA	703
CXADR	HGLibB_11828	TGCAAATAAGAAGATTCATC	675
MEIOB	HGLibB_28828	AATTCAGCCCTGCAACTCCT	531
FGFRL1	HGLibB_17429	CTTCTGGCCGCCCACATCGA	250
PACSIN2	HGLibB_34917	AGAAACGCCTTCGCTTCTTC	80
CDK17	HGLibB_08738	CTTTCAAGAAGCCCCCATTG	74
SLC27A2	HGLibB_44763	ACTTCAGACCTCCATGACTC	60
WNT10A	HGLibB_54281	ACGAATGCCAACACCAATTC	36
REXO1	HGLibB_40840	TGTGTCCCACGAGGTGGTGT	23
ANXA8L1	HGLibB_02252	CTTGCCGAACTGAGCCTTGA	19
ANXA8L2	HGLibB_02256	CTTGCCGAACTGAGCCTTGA	19
VAMP7_X	HGLibB_53437	GAAGCATCACTCTGAGAATA	17
VAMP7_Y	HGLibB_53440	GAAGCATCACTCTGAGAATA	17
SLC10A3	HGLibB_44282	CAGGCCAACAGGACGGCGCC	16
SLC35A1	HGLibB_44894	ATTATTCAAGTTATACTGCT	16
ALDH1L1	HGLibB_01551	GCTGGTGAAGAATATTCAGC	15
ADAM8	HGLibB_00780	CCACTCACCTGTTCTTCCGC	15
FOXS1	HGLibB_17935	TGCCACGACATGTTTGAGCA	15
PTPRM	HGLibB_39466	GTTACTCAATGTCTACGTGA	15
ANKRD45	HGLibB_02104	ACAGTACCTTGTCTTCCTTA	15
DMWD	HGLibB_13432	TTGTAGATCCGCTTGTCAAT	15
FAM120AOS	HGLibB_16035	CTCAAGAATGATCTTAGTGT	15
PROB1	HGLibB_38597	CTCCGAGTAGTCCGATCCCA	15
RSF1	HGLibB_42257	CACCTAAAGAAAAGAACGCT	15
SLC1A6	HGLibB_44468	TATGTTTCCACCAAACCTTG	15
ZNF30	HGLibB_55700	ACCACATGTGATCGCCTTAT	15

## Sheet: rp3A
S1 Table. sgRNAs and genes enriched in each CRISPR/Cas9 screen for highly H5N1 virus infection
Gene	Unique ID of sgRNA in libraries	Sequence of sgRNA	Reads Number of sgRNA
SLC35A1	HGLibA_44946	ATAGCGCCAAACCCTAATAA	1375111
SLC35A1	HGLibA_44947	TGAACAGCATACACTAACGA	86338
IGDCC4	HGLibA_22789	CGTACTCGATACACCTTGTT	296
hsa-mir-5000	HGLibA_61408	ACTCAGGACACTTCTGAACT	219
MED18	HGLibA_28765	TGTCCACGCAGTTTCGCACC	182
PACSIN2	HGLibA_34963	ACTGTGAAGCGGATCGACGA	179
OR2AP1	HGLibA_33757	GTCCTGATTAGCATCACAAC	159
NEIL1	HGLibA_31630	GGTCAAAGGCCTTATCCGCT	147
hsa-mir-6814	HGLibA_63435	AGTCAGGGGCTCTGCAGGGC	103
PCDHGA5	HGLibA_35534	TCGAGCGTTGTCGCCGCTGT	90
SIX2	HGLibA_44246	ACCCCGCGAGAAGCGTGAGC	89
ZFAT	HGLibA_55164	GAGAGGAGTTCCGACTGATT	82
ST3GAL4	HGLibA_47247	TCTGCTTACGAGCTGCCCTA	70
SLC26A11	HGLibA_44785	GCCCGCCTACGCTGTGCTGC	58
ANXA8	HGLibA_02253	CTTGCCGAACTGAGCCTTGA	39
KCNJ6	HGLibA_24285	ACCCTACGTTGATATCCGTC	38
UIMC1	HGLibA_52958	GAAGAAATCACTGTTTGTCC	33
CLSTN1	HGLibA_10133	TGAGTACGCGCCCGTGTTCA	32
ITGA4	HGLibA_23733	CAGCATACTACCGAAGTAGT	30
HRASLS2	HGLibA_22079	TTCGTGAACCATCTGCGCTA	29
PCDHAC2	HGLibA_35466	CTGTTGACACCCGCACCGAC	28
PCDHAC1	HGLibA_35463	CTGTTGACACCCGCACCGAC	28
PCDHA9	HGLibA_35459	CTGTTGACACCCGCACCGAC	28
PCDHA8	HGLibA_35457	CTGTTGACACCCGCACCGAC	28
PCDHA7	HGLibA_35453	CTGTTGACACCCGCACCGAC	28
PCDHA6	HGLibA_35450	CTGTTGACACCCGCACCGAC	28
PCDHA5	HGLibA_35448	CTGTTGACACCCGCACCGAC	28
PCDHA4	HGLibA_35444	CTGTTGACACCCGCACCGAC	28
PCDHA3	HGLibA_35443	CTGTTGACACCCGCACCGAC	28
PCDHA2	HGLibA_35438	CTGTTGACACCCGCACCGAC	28
PCDHA13	HGLibA_35435	CTGTTGACACCCGCACCGAC	28
PCDHA12	HGLibA_35432	CTGTTGACACCCGCACCGAC	28
PCDHA11	HGLibA_35429	CTGTTGACACCCGCACCGAC	28
PCDHA10	HGLibA_35427	CTGTTGACACCCGCACCGAC	28
PCDHA1	HGLibA_35423	CTGTTGACACCCGCACCGAC	28
PAF1	HGLibA_34986	ACCTACCGCATCGACCCCAA	28
TBX18	HGLibA_48651	ATGAAAGCGCTTCCAGAGCT	27
LRCH3	HGLibA_27144	CTGTACTCAAGTCGCCCTTA	26
hsa-mir-4268	HGLibA_59781	TCCCTGGCAAAATGCACATC	25
hsa-mir-106b	HGLibA_57188	AGCAGCAAGTACCCACAGTG	25
SPDYE6	HGLibA_46601	GCTGACTGTTGAAGTCCTTG	24
SPDYE2L	HGLibA_46589	GCTGACTGTTGAAGTCCTTG	24
SPDYE2B	HGLibA_46584	GCTGACTGTTGAAGTCCTTG	24
SPDYE2	HGLibA_46581	GCTGACTGTTGAAGTCCTTG	24
LOC100288814	HGLibA_26836	ACCATATTCGCCACTCCACG	24
HCFC1R1	HGLibA_20962	GCGCAAGCAGTTTCTGTCTG	24
PCDHB11	HGLibA_35476	CGAGCACAACACAACTGTGT	23
C17orf78	HGLibA_05580	AGCTAACATGGATACCATCT	23
TC2N	HGLibA_48686	ACAAGAAACTCCTTCACATC	22
PRSS46	HGLibA_38948	GCATGTGCTGGGTAATCGGC	22
hsa-mir-6823	HGLibA_63469	GGGTCAAGGTCAGGGTTGGT	22
hsa-mir-514a-3	HGLibA_61593	TGATTGTCACTCTCCAGAGT	22
hsa-mir-514a-2	HGLibA_61589	TGATTGTCACTCTCCAGAGT	22
hsa-mir-514a-1	HGLibA_61585	TGATTGTCACTCTCCAGAGT	22
CXCL9	HGLibA_11877	CAGCGACCCTTTCTCACTAC	22
C9orf169	HGLibA_06704	CCACCTCTTGCAGCCGACCG	22
PSMC3	HGLibA_39134	GATCAAAACCTCTACACGAC	21
MUC17	HGLibA_30532	GACGGTTCAAGACGTCCCCT	21
MTNR1A	HGLibA_30444	TCTTGTTCCGATACACCGAC	21
HSD11B1L	HGLibA_22162	GCTACGTGCAACTGACGTCG	21
hsa-mir-4647	HGLibA_60692	TCCAGGAGCATAGGAGGTGG	21
hsa-mir-3192	HGLibA_58864	AAAGACAGAGGAAGGGATTC	21
GADD45GIP1	HGLibA_18424	TAACGAACCGGGGACCACCC	21
FNBP1L	HGLibA_17738	AGAACTATGCGAAACAATTG	21
FGF6	HGLibA_17413	GTCCCGCTGATCCGGCCGTC	21
SLC25A30	HGLibA_44703	ATGCCTGGCGTAACATCGCG	20
PRR23B	HGLibA_38824	AACGCCCTCCGTGCAAGGCC	20
NXNL2	HGLibA_33148	AGCAGGCCAACCCCCGTTCC	20
MMS22L	HGLibA_29555	TAGGCAACAACTGTACAACT	20
KLC2	HGLibA_25031	CGCCTCACAGGGCCGCTACG	20
hsa-mir-4657	HGLibA_60736	GCCAAGAACACTACCATATA	20
hsa-mir-4271	HGLibA_59790	ATATCTTTCCTGCAGCCCCC	20
hsa-mir-378i	HGLibA_59461	GAGTCAGAAGGTGGAGTTCT	20
EHF	HGLibA_14679	GGAACAGGTCACTACTGCAC	20
ECSIT	HGLibA_14420	CTCGGACTTACCTACGATGT	20
BCL7B	HGLibA_04340	TCAGCAGCCCGAGAACCTAA	20
TMEM225	HGLibA_50247	TGTGCACGGACAATGCTACG	19
SSX5	HGLibA_47216	GATTCACCAAATGTATTCCA	19
SLC4A11	HGLibA_45209	ACTCTCGCCAGACACGATGG	19
RNF181	HGLibA_41584	CTCATAAGTGTCGTCATCAG	19
RAD51AP1	HGLibA_40081	AACCTAACTTGAACAATCTC	19
POTEJ	HGLibA_37745	ACCGTATAAGAGCAGTGCTT	19
LRRC26	HGLibA_27292	CGGCCCGAGCGTGTAAACCA	19
HIC1	HGLibA_21287	CTGCGCCGAGCTGTACGCGT	19
FSD2	HGLibA_18084	GTCACATTACAACGAGATCT	19
COX6A1	HGLibA_10843	TACCTGAGCCCTCTTCGCCA	19
ZNF782	HGLibA_56739	GATTCCTTAGGCCTGACATA	18
RNF141	HGLibA_41523	AGTAGCAAAACATGTTACGT	18
RBM34	HGLibA_40536	CTCCCGCGAACGCCGTCGTC	18
OR4D1	HGLibA_33966	TGGTGGTAACATAGACTAAC	18
OR1G1	HGLibA_33669	CTGTAGTAGACACCCTGAGT	18
JARID2	HGLibA_23937	TTCAGCTAACCACCCCGCAG	18
hsa-mir-4450	HGLibA_60206	CTAAACAGTGTCTGGGGATT	18
HLA-DMA	HGLibA_21603	GCCTGCCCGAATTTGCTGAC	18
GLDC	HGLibA_19235	AGGCACTGCAGCTGTGCTAC	18
FZD6	HGLibA_18279	CGGACGGAGCTAGCACCCCC	18
FAM169B	HGLibA_16255	ACATCGAGCAGCTAACCCCC	18
EIF3E	HGLibA_14778	TTTCAGTTGTGCAACCACTG	18
DTD2	HGLibA_14056	GCCGCGACGTCCCCATCGGC	18
CHKB	HGLibA_09460	ACTCGAAGTCCACCAGCATG	18
CD38	HGLibA_08367	TCAGACCGTACCTTGCAACA	18
CAPN8	HGLibA_07179	ATTCAACATCAACACTTGCA	18
BRICD5	HGLibA_04810	CGAACAGCACCGCCCAGCTG	18
ADRA1D	HGLibA_01042	ATACCGCAGAAGCGCTCGTC	18
WIPF1	HGLibA_54305	GCCGCCCCCGACGTTTGCAC	17
USP37	HGLibA_53351	GTCTTAATCGATCCTCTACC	17
UBE3C	HGLibA_52685	GCCAGGATGTTCAGCTTCGA	17
TMEFF1	HGLibA_49831	CTGGTTGGACGCGCGGCTCC	17
SPACA3	HGLibA_46328	CGGATACCGGGGATACAGCC	17
PRMT10	HGLibA_38619	CCTGGGCCGCGAGTTCGACA	17
PGD	HGLibA_36232	ATGTCTGTACCCGTCATAGA	17
P2RX2	HGLibA_34849	CCTCTCCGACGCCGACTGCG	17
OR4F5	HGLibA_34011	ACCACAGAAGAGTAAGTGCA	17
MTCH2	HGLibA_30328	TTGGCAGAGAATCCAAGTAC	17
KYNU	HGLibA_25882	ATGAAGTGGGGAAGCGTCCT	17
KIAA0895	HGLibA_24659	TTACTACTGTCATTGACGCT	17
JUNB	HGLibA_24007	ACTCGACAGCCCCGCGTTCT	17
HSPA1B	HGLibA_22274	TACCATTGAGGAGGTGGATT	17
HSD17B12	HGLibA_22177	GGTCTTGAAATCGGCATCTT	17
hsa-mir-1286	HGLibA_57607	TCTCCACCAAGGGCTCATCT	17
HES6	HGLibA_21192	GCGAGCGAGCGCTTCGCTGC	17
HECTD2	HGLibA_21095	GAAGCTGGTTTGGATATGGG	17
GRWD1	HGLibA_20385	CGCCGTCCGTAGGTGTCCAG	17
FXYD7	HGLibA_18246	CGCACTTACTGATGACGATG	17
FAM57A	HGLibA_16643	GCCGGTGATCACGTCGTCGC	17
DPAGT1	HGLibA_13809	GCCCCATGTAGACATAGTAC	17
DDOST	HGLibA_12630	TTCAAGTTGCCCGACGTGTA	17
CXorf40A	HGLibA_11924	ACATCCTTGCCTCCTTTCCT	17
CMPK2	HGLibA_10203	ACCTACCTGTCTACAATCAC	17
CHST8	HGLibA_09650	CCCCGGATGACCCTGCGACC	17
CCDC73	HGLibA_07858	AGTCACATGTCAATATAAGA	17
CAMTA2	HGLibA_07117	TCAGCAGCGACCGTCGAGAG	17
C1orf186	HGLibA_05808	ACTAAAAAATGACTCCCCGC	17
ABHD2	HGLibA_00272	TCGCCACGCATGTTCACCTA	17
ZNF709	HGLibA_56604	ATCATATGTCTTCGATAGCT	16
USP17L5	HGLibA_53281	GCTGTGTTTGTTCTTCCCTT	16
USP17L4	HGLibA_53277	GCTGTGTTTGTTCTTCCCTT	16
USP17L30	HGLibA_53274	GCTGTGTTTGTTCTTCCCTT	16
USP17L29	HGLibA_53268	GCTGTGTTTGTTCTTCCCTT	16
USP17L28	HGLibA_53265	GCTGTGTTTGTTCTTCCCTT	16
USP17L27	HGLibA_53262	GCTGTGTTTGTTCTTCCCTT	16
USP17L26	HGLibA_53259	GCTGTGTTTGTTCTTCCCTT	16
USP17L25	HGLibA_53256	GCTGTGTTTGTTCTTCCCTT	16
USP17L24	HGLibA_53253	GCTGTGTTTGTTCTTCCCTT	16
USP17L22	HGLibA_53250	GCTGTGTTTGTTCTTCCCTT	16
USP17L21	HGLibA_53247	GCTGTGTTTGTTCTTCCCTT	16
USP17L20	HGLibA_53244	GCTGTGTTTGTTCTTCCCTT	16
USP17L19	HGLibA_53235	GCTGTGTTTGTTCTTCCCTT	16
USP17L18	HGLibA_53232	GCTGTGTTTGTTCTTCCCTT	16
USP17L17	HGLibA_53229	GCTGTGTTTGTTCTTCCCTT	16
USP17L13	HGLibA_53224	GCTGTGTTTGTTCTTCCCTT	16
USP17L12	HGLibA_53220	GCTGTGTTTGTTCTTCCCTT	16
USP17L11	HGLibA_53217	GCTGTGTTTGTTCTTCCCTT	16
URGCP-MRPS24	HGLibA_53144	ATCAGAGAGACGAACAGCTG	16
URGCP	HGLibA_53140	ATCAGAGAGACGAACAGCTG	16
TRMT61A	HGLibA_51699	GTGCGCACGTTGTAGACCTG	16
TMEM200B	HGLibA_50173	CGCGTCGCAGCTCGCTCATC	16
TLK1	HGLibA_49623	TACCCTGACTACTTTCATTC	16
TAPBPL	HGLibA_48325	GCCAAGCTCAGTCGTACTTT	16
TAAR9	HGLibA_48138	AAACTTTCTGATTGCGTCGC	16
STAG2	HGLibA_47323	CTTCAGTCGTAGAGATCCAG	16
SLCO2A1	HGLibA_45461	ACCACCATTGAGAAGCGCTT	16
SLC39A12	HGLibA_45097	TGAAAGTACGCTTCCTCAGT	16
SLC34A1	HGLibA_44939	CGCCAGCCTGGCGCAGCTTG	16
SLC25A18	HGLibA_44659	GGAAGCCGAACCAGTTGTGT	16
S100A6	HGLibA_42563	GATCTACAATGAAGCCCTCA	16
RPUSD4	HGLibA_42215	TCTCCGCTGAACAGCGTTTG	16
RNF14	HGLibA_41519	TATTAGCCTCATCCGCTTGC	16
PRKX	HGLibA_38594	GTACGTGTTGCTCCTGCTTT	16
PCDHGA9	HGLibA_35548	GTAGACATTCTGGCGGTAGT	16
PCDHGA10	HGLibA_35521	GTAGACATTCTGGCGGTAGT	16
PCDHGA1	HGLibA_35518	GTAGACATTCTGGCGGTAGT	16
LRIF1	HGLibA_27173	TCTAACTCCGGTGGTGTCAC	16
KCNJ9	HGLibA_24291	ATCTGGTGGCTGATCGCCTA	16
IER3	HGLibA_22574	GCTCGAGGACGGCGGACACA	16
hsa-mir-887	HGLibA_64227	AGTGAACGGGCGCCATCCCG	16
hsa-mir-6791	HGLibA_63341	CTTTCCGCCTGCCCAGCCCC	16
hsa-mir-5195	HGLibA_61698	CTCAGAGAACTGGATGGGTC	16
hsa-mir-20b	HGLibA_58203	TACCTGCACTATGAGCACTT	16
GLTP	HGLibA_19342	GATCGTGCAGAAGATCTTCC	16
FUK	HGLibA_18162	CACATCCGATGTCCTGCACT	16
FRMD3	HGLibA_18012	CTACTTTGGCATTCGCTATG	16
FDCSP	HGLibA_17249	GGAGTTGTAGGGGCAGATTC	16
DCT	HGLibA_12537	ACGATCCGACTCTGATTAGT	16
CYP3A4	HGLibA_12153	GATGGCTCTCATCCCAGACT	16
COG8	HGLibA_10490	TGCAGCCTACGTACGCCGAC	16
C11orf80	HGLibA_05187	TCGACTCCCAGCATTATGTG	16
ABLIM3	HGLibA_00315	CCACTTACTGCTAGTGTTCA	16
ZNHIT6	HGLibA_56933	ACTGAAATGAATCTCCTAAG	15
ZNF670	HGLibA_56499	CACTAGTAATGGGCCTTATA	15
ZNF213	HGLibA_55591	CAGAAGAGATCCCGCTGAGC	15
USP17L30	HGLibA_53276	CACCAAGTGCTCGTCCAACT	15
USP17L29	HGLibA_53270	CACCAAGTGCTCGTCCAACT	15
USP17L28	HGLibA_53267	CACCAAGTGCTCGTCCAACT	15
USP17L27	HGLibA_53264	CACCAAGTGCTCGTCCAACT	15
USP17L26	HGLibA_53261	CACCAAGTGCTCGTCCAACT	15
USP17L25	HGLibA_53258	CACCAAGTGCTCGTCCAACT	15
USP17L24	HGLibA_53255	CACCAAGTGCTCGTCCAACT	15
USP17L22	HGLibA_53252	CACCAAGTGCTCGTCCAACT	15
USP17L21	HGLibA_53249	CACCAAGTGCTCGTCCAACT	15
USP17L20	HGLibA_53246	CACCAAGTGCTCGTCCAACT	15
USP17L19	HGLibA_53237	CACCAAGTGCTCGTCCAACT	15
USP17L18	HGLibA_53234	CACCAAGTGCTCGTCCAACT	15
USP17L17	HGLibA_53231	CACCAAGTGCTCGTCCAACT	15
USP17L12	HGLibA_53222	CACCAAGTGCTCGTCCAACT	15
USP17L11	HGLibA_53219	CACCAAGTGCTCGTCCAACT	15
TRPC5OS	HGLibA_51742	AACTGCCCCAAACAGGCCAC	15
TNF	HGLibA_50704	TGGTGGCGCCTGCCACGATC	15
TMLHE	HGLibA_50591	AAGCTCTGGCAATCTACCGA	15
THPO	HGLibA_49386	AGTCACGAAGCAGTTTACTG	15
SPIN2B	HGLibA_46674	CCAAATCGTAGACATAGATA	15
SPIN2A	HGLibA_46671	CCAAATCGTAGACATAGATA	15
SLC7A6	HGLibA_45373	GGACACGTTCACTTACGCCA	15
SLC30A7	HGLibA_44918	CTTGCCGAACAAATTGAACT	15
SLC13A1	HGLibA_44385	TGGTTGGTGTAAATCCTGCA	15
RBFOX3	HGLibA_40460	CCGTAGACTGCGCCGACCAC	15
RBFOX3	HGLibA_40462	CAGCCCCTTACCGTTGGTGT	15
PRSS22	HGLibA_38913	TGGAGCGCTCGAGACGCACC	15
PLVAP	HGLibA_37250	TCATCTACACGAACAATCAG	15
PHACTR3	HGLibA_36303	GCCGCCCGAGATCCTGCGCA	15
PGAP1	HGLibA_36207	CCATTAGATCGTTTCATTAC	15
PDCD2	HGLibA_35727	TCGCTGCGCAGTCGCCACGC	15
OR2A5	HGLibA_33740	TCACACTGAGTGTCTCATCT	15
NPIPA3	HGLibA_32468	CACAAAGGTAACTTGTGCAG	15
NPIPA2	HGLibA_32465	CACAAAGGTAACTTGTGCAG	15
NPIPA1	HGLibA_32462	CACAAAGGTAACTTGTGCAG	15
NPIP	HGLibA_32459	CACAAAGGTAACTTGTGCAG	15
NLRP14	HGLibA_32111	GCAGGGTCGGCCCAGACTAT	15
MXI1	HGLibA_30618	GATCAACGTGCAGCGTCTGC	15
MT1G	HGLibA_30290	CCCGCACTCACTCTTCTTGC	15
MPZL2	HGLibA_29798	ATGGAGGCATCGTACCGCTC	15
MMD	HGLibA_29461	CCCTGGCATCTCATATGCGT	15
METTL17	HGLibA_28967	GCCCGTCTTTGCAACTCCTC	15
LOC642799	HGLibA_26959	CACAAAGGTAACTTGTGCAG	15
LOC642778	HGLibA_26956	CACAAAGGTAACTTGTGCAG	15
LOC100288332	HGLibA_26831	CACAAAGGTAACTTGTGCAG	15
KRTAP20-3	HGLibA_25706	CACATCTGTAGCCACAGTCC	15
hsa-mir-6862-1	HGLibA_63629	TTATCCGAAGCGGGCATGCT	15
GAGE7	HGLibA_18489	TCTCCCTCCTGAGCAGCTGC	15
GAGE6	HGLibA_18486	TCTCCCTCCTGAGCAGCTGC	15
GAGE5	HGLibA_18483	TCTCCCTCCTGAGCAGCTGC	15
GAGE2E	HGLibA_18480	TCTCCCTCCTGAGCAGCTGC	15
GAGE2D	HGLibA_18477	TCTCCCTCCTGAGCAGCTGC	15
GAGE2C	HGLibA_18474	TCTCCCTCCTGAGCAGCTGC	15
GAGE2B	HGLibA_18471	TCTCCCTCCTGAGCAGCTGC	15
GAGE13	HGLibA_18465	TCTCCCTCCTGAGCAGCTGC	15
GAGE12J	HGLibA_18462	TCTCCCTCCTGAGCAGCTGC	15
GAGE12I	HGLibA_18459	TCTCCCTCCTGAGCAGCTGC	15
GAGE12G	HGLibA_18453	TCTCCCTCCTGAGCAGCTGC	15
GAGE12F	HGLibA_18450	TCTCCCTCCTGAGCAGCTGC	15
GAGE12E	HGLibA_18447	TCTCCCTCCTGAGCAGCTGC	15
GAGE12D	HGLibA_18444	TCTCCCTCCTGAGCAGCTGC	15
GAGE12C	HGLibA_18441	TCTCCCTCCTGAGCAGCTGC	15
GAGE12B	HGLibA_18438	TCTCCCTCCTGAGCAGCTGC	15
GAGE1	HGLibA_18432	TCTCCCTCCTGAGCAGCTGC	15
FTSJD1	HGLibA_18144	AGGAAACTCCGAAGTCTATG	15
FGD4	HGLibA_17350	AGGGAAACTACTCCTAGAAT	15
ERV3-1	HGLibA_15535	CAGTAATTTATTCGCCCAAC	15
ERGIC1	HGLibA_15468	CGTTGGCTGCGTAAGGTCCT	15
EPHA3	HGLibA_15292	GAGTCCATGGGTACCGTGTC	15
ENTPD8	HGLibA_15219	TGTTCGCCAGCCACTGATAC	15
EIF4E3	HGLibA_14825	TCCCATATCAGTCCACAGTT	15
EGFR	HGLibA_14635	TGAGCTTGTTACTCGTGCCT	15
DGCR2	HGLibA_13046	GCTGCGCCACGTTCACCGCG	15
CNIH3	HGLibA_10289	CCGCCACTTACCGCATGAAC	15
CMTR2	HGLibA_10235	AGGAAACTCCGAAGTCTATG	15
CEPT1	HGLibA_09185	GGCTGTGATTCACTATCAAC	15
CDH10	HGLibA_08633	GATGCCGATGACCCTTCATA	15
C16orf95	HGLibA_05506	GCTTTCCTTACCGAATGACG	15
BRCA2	HGLibA_04765	CGATTACCTGTGTACCCTTT	15
ARL8B	HGLibA_03000	GATTTAAAGATCTGGGACAT	15
APOH	HGLibA_02523	TTCAAAAGTCGTATAGCGTA	15
ANKRD45	HGLibA_02106	AAGTGACGTGATTAGAGCTT	15

## Sheet: rp3B
S1 Table 1: sgRNAs and genes enriched in each CRISPR/Cas9 screen for highly H5N1 virus infection
Gene	Unique ID of sgRNA in libraries	Sequence of sgRNA	Reads Number of sgRNA
SLC35A1	HGLibB_44893	TATAACTTCTGTGATACACA	1015752
SLC35A1	HGLibB_44894	ATTATTCAAGTTATACTGCT	12039
ANKRD45	HGLibB_02104	ACAGTACCTTGTCTTCCTTA	8527
MAP2K4	HGLibB_28108	CACCTTTCAAATCTACAGCA	6032
SLC35A1	HGLibB_44895	GCTATTGCTGTATTGTGCTC	1922
PDILT	HGLibB_35846	CAGCTCTTCCGCCAAGTTCC	1367
ZNF471	HGLibB_55989	TCATAAAGAAACCATCACTA	239
PACSIN2	HGLibB_34917	AGAAACGCCTTCGCTTCTTC	174
SLC27A2	HGLibB_44763	ACTTCAGACCTCCATGACTC	99
ALDH1A1	HGLibB_01540	CAGAGCTCCTCCTCAGTTGC	81
AP2A2	HGLibB_02307	GCTGAGTTCAAACAGATACA	26
EDA2R	HGLibB_14412	TTCTACCGAAAGACACGCAT	24
CDK5RAP2	HGLibB_08779	TGAGCAGCTGCTCTCTCTCC	18
GIP	HGLibB_19091	CTCCTTCCTATTAGCTTGAC	18
KRTAP5-7	HGLibB_25771	CAGAGCCTCAGATCTTACAC	18
PPIAL4C	HGLibB_37855	AAAGACGACGGAGTTGACCA	18
TCHP	HGLibB_48750	AAGAGTTTACGACATGCTTC	18
WTAP	HGLibB_54364	TGAAACAGACTTCAAAGTTA	18
TNFRSF18	HGLibB_50703	TCGCTCGCCCCGCTCTTCCT	17
RALY	HGLibB_40122	CTCACAGGCTCTTCGACTAC	16
SLC10A3	HGLibB_44282	CAGGCCAACAGGACGGCGCC	16
CDC42EP1	HGLibB_08560	CTTCCGCCACACCATGCATG	15
CT47A1	HGLibB_11503	CTGCTGCGTCTAGGTCCCTT	15
CT47A10	HGLibB_11506	CTGCTGCGTCTAGGTCCCTT	15
CT47A11	HGLibB_11509	CTGCTGCGTCTAGGTCCCTT	15
CT47A12	HGLibB_11512	CTGCTGCGTCTAGGTCCCTT	15
CT47A2	HGLibB_11515	CTGCTGCGTCTAGGTCCCTT	15
CT47A3	HGLibB_11518	CTGCTGCGTCTAGGTCCCTT	15
CT47A4	HGLibB_11521	CTGCTGCGTCTAGGTCCCTT	15
CT47A5	HGLibB_11524	CTGCTGCGTCTAGGTCCCTT	15
CT47A6	HGLibB_11527	CTGCTGCGTCTAGGTCCCTT	15
CT47A7	HGLibB_11530	CTGCTGCGTCTAGGTCCCTT	15
CT47A8	HGLibB_11533	CTGCTGCGTCTAGGTCCCTT	15
CT47A9	HGLibB_11536	CTGCTGCGTCTAGGTCCCTT	15
CT47B1	HGLibB_11539	CTGCTGCGTCTAGGTCCCTT	15
EVPLL	HGLibB_15681	CATGCAAGCCAGCGCCGACC	15
KRT73	HGLibB_25495	TGATGGACGTGTCGCTGATG	15
PTPN13	HGLibB_39389	TAGATCCACATTTATTCTCT	15
RPS21	HGLibB_42055	AGATGATTCCATTCTCCGAT	15
TRAM2	HGLibB_51224	CCTCGAACATAAGCCCGATG	15
			1046724

## Sheet: counts of gRNA
S1 Table. sgRNAs and genes enriched in each CRISPR/Cas9 screen for highly H5N1 virus infection
Gene	Unique ID of sgRNA in libraries	Sequence of sgRNA	Frequency of gRNA identified in three screens
SLC35A1	HGLibA_44946	ATAGCGCCAAACCCTAATAA	3
SLC35A1	HGLibA_44947	TGAACAGCATACACTAACGA	3
SLC35A1	HGLibB_44893	TATAACTTCTGTGATACACA	3
SLC35A1	HGLibB_44894	ATTATTCAAGTTATACTGCT	3
IGDCC4	HGLibA_22789	CGTACTCGATACACCTTGTT	3
ST3GAL4	HGLibA_47247	TCTGCTTACGAGCTGCCCTA	3
ZNF471	HGLibB_55989	TCATAAAGAAACCATCACTA	3
ZFAT	HGLibA_55164	GAGAGGAGTTCCGACTGATT	3
SLC27A2	HGLibB_44763	ACTTCAGACCTCCATGACTC	3
SIX2	HGLibA_44246	ACCCCGCGAGAAGCGTGAGC	3
PCDHGA5	HGLibA_35534	TCGAGCGTTGTCGCCGCTGT	3
PACSIN2	HGLibA_34963	ACTGTGAAGCGGATCGACGA	3
PACSIN2	HGLibB_34917	AGAAACGCCTTCGCTTCTTC	3
hsa-mir-6814	HGLibA_63435	AGTCAGGGGCTCTGCAGGGC	3
ANKRD45	HGLibB_02104	ACAGTACCTTGTCTTCCTTA	3
CLSTN1	HGLibA_10133	TGAGTACGCGCCCGTGTTCA	3
HECTD2	HGLibA_21095	GAAGCTGGTTTGGATATGGG	3
HRASLS2	HGLibA_22079	TTCGTGAACCATCTGCGCTA	3
hsa-mir-5000	HGLibA_61408	ACTCAGGACACTTCTGAACT	3
hsa-mir-514a-1	HGLibA_61585	TGATTGTCACTCTCCAGAGT	3
ITGA4	HGLibA_23733	CAGCATACTACCGAAGTAGT	3
JARID2	HGLibA_23937	TTCAGCTAACCACCCCGCAG	3
KCNJ6	HGLibA_24285	ACCCTACGTTGATATCCGTC	3
KIAA1467	HGLibA_24765	AGCGCATTCAATGCAACGTC	3
KYNU	HGLibA_25882	ATGAAGTGGGGAAGCGTCCT	3
MMS22L	HGLibA_29555	TAGGCAACAACTGTACAACT	3
NEIL1	HGLibA_31630	GGTCAAAGGCCTTATCCGCT	3
P2RX2	HGLibA_34849	CCTCTCCGACGCCGACTGCG	3
PDCD2	HGLibA_35727	TCGCTGCGCAGTCGCCACGC	3
SLC10A3	HGLibB_44282	CAGGCCAACAGGACGGCGCC	3
SLC26A11	HGLibA_44785	GCCCGCCTACGCTGTGCTGC	3
SPIN2A	HGLibA_46671	CCAAATCGTAGACATAGATA	3
SPIN2B	HGLibA_46674	CCAAATCGTAGACATAGATA	3
TBX18	HGLibA_48651	ATGAAAGCGCTTCCAGAGCT	3
UBE3C	HGLibA_52685	GCCAGGATGTTCAGCTTCGA	3
PCDHB11	HGLibA_35476	CGAGCACAACACAACTGTGT	3
UIMC1	HGLibA_52958	GAAGAAATCACTGTTTGTCC	3
2018-09-06	HGLibA_43448	TGACGGACTTATTCACCAGC	2
ADAM30	HGLibA_00771	ATGCTCGCCTGTCATCAGAT	2
ANXA4	HGLibA_02239	CTTATGCGCCGGATCTCCTC	2
ANXA8	HGLibA_02253	CTTGCCGAACTGAGCCTTGA	2
APITD1	HGLibA_02425	GAGCTGACTTTCCGACAGTG	2
BEND2	HGLibA_04400	TGATGGCCATCATTGCCGCC	2
C16orf90	HGLibA_05499	CAGGCCCCCCTCGTAGATGT	2
C5orf42	HGLibA_06382	ACCACCGACCCGCCAATGAA	2
CCDC102B	HGLibA_07510	TTTGTGAAGAACTTCGCCTG	2
CCDC103	HGLibA_07514	CTGCTGACTTCTATCGTGAT	2
CD109	HGLibA_08232	CCCGGAGGAAATGTGACTAT	2
CD22	HGLibA_08298	GTGGTGAGTTCTAGAATACT	2
CDH10	HGLibA_08633	GATGCCGATGACCCTTCATA	2
CGB1	HGLibB_09293	CACCATGGTGGGGCAGTAGC	2
CLIC2	HGLibA_10025	TCAACTCCTTGTTATACACC	2
CLK1	HGLibA_10054	CATCCCAGTCTAATCGATCG	2
CNIH3	HGLibA_10289	CCGCCACTTACCGCATGAAC	2
CRTC1	HGLibA_11228	TTACCCGCGCGGCCCGCGTC	2
CTNNA2	HGLibA_11641	TTATCAATCGCAATGTTGAG	2
CXADR	HGLibB_11828	TGCAAATAAGAAGATTCATC	2
DIRC2	HGLibA_13268	CACCATTTCTCTCTACGACG	2
DPYSL2	HGLibA_13926	GCAGACGTCATTCCCTGATC	2
EXOC2	HGLibA_15734	CTCACGCCATCCAGACTGTA	2
FAM171A2	HGLibA_16266	CCTGCCCCTCAGTTATCGCT	2
FAM25A	HGLibB_16530	ACCTTTCTCTCCAGTCTCCT	2
FAM57A	HGLibB_16622	ACTGCGTGATGATCAGCACC	2
FDCSP	HGLibA_17249	GGAGTTGTAGGGGCAGATTC	2
FGF6	HGLibA_17413	GTCCCGCTGATCCGGCCGTC	2
FNDC8	HGLibA_17760	AGAAGATTCTGAGTGCGTTG	2
FSD2	HGLibA_18084	GTCACATTACAACGAGATCT	2
GABRG2	HGLibA_18391	TCCAGTGAACGCTATCAATA	2
GATM	HGLibA_18694	GCTGCTGACTTCATTCGAGC	2
GK5	HGLibA_19202	CCAAGTCACCTTCTGCACGC	2
HCFC1R1	HGLibA_20962	GCGCAAGCAGTTTCTGTCTG	2
HEMK1	HGLibA_21131	TGAGTAGCCGTCGATTGCAG	2
hsa-mir-106b	HGLibA_57188	AGCAGCAAGTACCCACAGTG	2
hsa-mir-4639	HGLibA_60662	AGTAGGCTGAGATTGATGTC	2
hsa-mir-4711	HGLibA_60945	GCCAGAAGACATGAGCCCTT	2
IGFN1	HGLibA_22853	GGAGTTCTGCCAACGCACCT	2
ITGA11	HGLibA_23720	TGTACACGTCTCCCGTCTTC	2
KRTAP9-7	HGLibA_25845	CCCACGAGTGTCTACCTGCC	2
LCE1E	HGLibA_26112	GGACACTTTGGAGGGCATTT	2
LLGL1	HGLibA_26649	TGCTTGAGCTTCTCGCGCTG	2
LOC100130370	HGLibA_26782	TATCCAGCCATACGCCGCCC	2
LOC642778	HGLibA_26956	CACAAAGGTAACTTGTGCAG	2
LONRF3	HGLibA_27026	GATTCGCCCCCGGGACGCCA	2
LRRC8C	HGLibA_27433	CGTGCCTTTATACCTTATAC	2
MAP2K4	HGLibB_28108	CACCTTTCAAATCTACAGCA	2
MAPK11	HGLibA_28252	CGACGAGCACGTTCAATTCC	2
MED18	HGLibA_28765	TGTCCACGCAGTTTCGCACC	2
MORN3	HGLibA_29671	GTCGATCATCGTCCCGCATT	2
MYLK4	HGLibA_30792	AATGTCGTTCTTAGACTCGA	2
NCF1	HGLibA_31297	AGCGTCCTTCCTCGAGCCCC	2
NMBR	HGLibA_32145	CTCGTCGAAGAAGTAGCGCG	2
ANXA8L1	HGLibB_02252	CTTGCCGAACTGAGCCTTGA	2
ANXA8L2	HGLibB_02256	CTTGCCGAACTGAGCCTTGA	2
NTN4	HGLibA_32860	TTAGTCGCAAAGTACTTATA	2
NXN	HGLibA_33141	GCGTCTATTTCTCCGCACAT	2
OR10G2	HGLibA_33487	TCTCCTCAGTCACCGTTCCT	2
OR2AP1	HGLibA_33757	GTCCTGATTAGCATCACAAC	2
PAF1	HGLibA_34986	ACCTACCGCATCGACCCCAA	2
POGLUT1	HGLibA_37478	TCTCCAAAGACCTGTTAATT	2
POTEB	HGLibA_37716	TCATAGGACTGCTCTACATT	2
PPP5C	HGLibA_38212	ACGCGCTGGGAGACGCCACG	2
PRR14L	HGLibA_38781	TTACCTCGTCTGACTGCCGC	2
PRR5	HGLibA_38841	AGACGGCGATCACCCCGTTG	2
PRR5-ARHGAP8	HGLibA_38844	AGACGGCGATCACCCCGTTG	2
REXO1	HGLibB_40840	TGTGTCCCACGAGGTGGTGT	2
RPRD1A	HGLibA_42044	CGCGTCCCATCGTCACCGTG	2
SCAI	HGLibA_42834	CTTAAAGAAATCATGTCCTC	2
SELPLG	HGLibA_43308	CTTATCTCCTTCTAGACCAC	2
SERPINA7	HGLibA_43529	GGTCTTGTCTATTAAGAAGC	2
SERPINF1	HGLibA_43585	GGCTCGTGCTGGATCGCACC	2
SETD4	HGLibA_43648	GCTTCGAATCACTGTGTCCG	2
SHISA3	HGLibA_44037	TACGTCCCCTTTCTCATCGT	2
SLC10A5	HGLibA_44342	ATACTTGTGCCAGTATCAAT	2
SLC25A30	HGLibA_44703	ATGCCTGGCGTAACATCGCG	2
SLC30A7	HGLibA_44918	CTTGCCGAACAAATTGAACT	2
SMR3A	HGLibB_45768	AAAGGATGAAATCACTGACT	2
SYT15	HGLibA_48062	ACACTCACCAAGGCCGCCGC	2
TCHP	HGLibB_48750	AAGAGTTTACGACATGCTTC	2
TMEFF1	HGLibA_49831	CTGGTTGGACGCGCGGCTCC	2
TRIM6	HGLibA_51557	TCTCGTATGTCCACCAGTAC	2
TRIM6-TRIM34	HGLibA_51560	TCTCGTATGTCCACCAGTAC	2
TRMT5	HGLibA_51692	AAGACAGCTGATGATCTCGA	2
VAMP7_X	HGLibB_53437	GAAGCATCACTCTGAGAATA	2
VAMP7_Y	HGLibB_53440	GAAGCATCACTCTGAGAATA	2
XYLT1	HGLibA_54618	ACAACAGCAACTTCGCACCC	2
ZNF484	HGLibA_56076	CCCCATAACTGTAACTCGTG	2
ZNF805	HGLibA_56795	CGGTATGGCGATGGCTTTGA	2
PCDHGA1	HGLibA_35518	GTAGACATTCTGGCGGTAGT	2
PCDHGA10	HGLibA_35521	GTAGACATTCTGGCGGTAGT	2
PCDHGA9	HGLibA_35548	GTAGACATTCTGGCGGTAGT	2
2018-09-07	HGLibA_43452	CTACATTGATAGTAAATTTG	1
ABHD14A	HGLibB_00247	GGCATAGTGGCCACTCAGCG	1
ABHD2	HGLibA_00272	TCGCCACGCATGTTCACCTA	1
ABLIM3	HGLibA_00315	CCACTTACTGCTAGTGTTCA	1
ACBD7	HGLibB_00410	CTGAAAGCAAGACCAGATGA	1
ACY1	HGLibA_00705	TGAGGAGACAGCCCGCCAGC	1
ADAM8	HGLibB_00780	CCACTCACCTGTTCTTCCGC	1
ADC	HGLibA_00887	CGAGGTAGCTGCCTTCTTCG	1
ADRA1D	HGLibA_01042	ATACCGCAGAAGCGCTCGTC	1
AKR1D1	HGLibB_01492	CATTTGCCATTCTCATCTCT	1
ALDH1A1	HGLibB_01540	CAGAGCTCCTCCTCAGTTGC	1
ALDH1L1	HGLibB_01551	GCTGGTGAAGAATATTCAGC	1
ALDH9A1	HGLibB_01588	TACATACCTGGCCTTGTGTG	1
ALPPL2	HGLibB_01712	GAAGCGGTCCATGGCCAGGA	1
ANKHD1-EIF4EBP3	HGLibA_01968	GCCAACGCATACACTTGCCA	1
ANKRD45	HGLibA_02106	AAGTGACGTGATTAGAGCTT	1
ANO6	HGLibA_02186	TAGACTTACAATGCGGCTTC	1
ANXA11	HGLibB_02222	TGACCCCCTGCGAGATGCCG	1
AP2A2	HGLibB_02307	GCTGAGTTCAAACAGATACA	1
APOH	HGLibA_02523	TTCAAAAGTCGTATAGCGTA	1
APITD1-CORT	HGLibA_02429	GAGCTGACTTTCCGACAGTG	1
APOL6	HGLibB_02541	CAACGTACCACTCACGATGC	1
ARL8B	HGLibA_03000	GATTTAAAGATCTGGGACAT	1
ASB13	HGLibA_03216	TATTGACGTCGGGGCCAATC	1
ASB15	HGLibA_03221	TGCTGACCATCGCTTGACAC	1
BATF2	HGLibB_04175	CAGCTGCCTTTGTTGCTCCT	1
BBOX1	HGLibA_04204	TGAAGTTGATGCGAACCACT	1
BCL7B	HGLibA_04340	TCAGCAGCCCGAGAACCTAA	1
BLID	HGLibA_04541	AACATTCCGCTTCATGGCAG	1
BMP2	HGLibA_04598	GCCGCAACTCGAACTCGCTC	1
BMP8B	HGLibA_04624	AGTGGAGCGAGACCGTGCCC	1
BMPR1A	HGLibA_04629	ACACTGCCCCCTGTTGTCAT	1
BOC	HGLibB_04663	TGTGCAGCACGTGATTGAAG	1
BRCA2	HGLibA_04765	CGATTACCTGTGTACCCTTT	1
BRICD5	HGLibA_04810	CGAACAGCACCGCCCAGCTG	1
BRIP1	HGLibA_04820	TCACTTACGCCCTCATCTGC	1
BTG1	HGLibA_04942	TCGCTCGCTCGTGAGCCCCT	1
C11orf80	HGLibA_05187	TCGACTCCCAGCATTATGTG	1
C12orf60	HGLibB_05269	CTAAACAGCAGTAACATCCT	1
C16orf78	HGLibA_05484	CCATCCTTGATGTAGCTGCC	1
C16orf95	HGLibA_05506	GCTTTCCTTACCGAATGACG	1
C16orf95	HGLibB_05503	AGTGTGCCTCCCCCGTCATT	1
C17orf78	HGLibA_05580	AGCTAACATGGATACCATCT	1
C19orf40	HGLibB_05653	ATCCTGCCTCGTCATCCAGT	1
C19orf57	HGLibA_05683	CCTACATAGCTCCCCTGATG	1
C1orf186	HGLibA_05808	ACTAAAAAATGACTCCCCGC	1
C1QBP	HGLibB_05914	TCCCAACCTCCAGACATCTT	1
C8A	HGLibB_06587	TTCTCCTGTGCAGTTACCCC	1
C9orf152	HGLibB_06683	GCCTCTTCAAGCCTTCATAC	1
C9orf169	HGLibA_06704	CCACCTCTTGCAGCCGACCG	1
C9orf24	HGLibB_06714	GTAGTCCTGTACAGCACATT	1
CAMTA2	HGLibA_07117	TCAGCAGCGACCGTCGAGAG	1
CAPN8	HGLibA_07179	ATTCAACATCAACACTTGCA	1
CAPRIN1	HGLibB_07185	TCACAGGTGGTTCCACATAC	1
CASP8AP2	HGLibA_07327	ACTGGACATATACGCTGGGT	1
CCDC144NL	HGLibB_07618	CATCTGCTCCACCGTACCAC	1
CCDC172	HGLibA_07696	CCCGACCTTCTCGCATCAAA	1
CCDC181	HGLibB_07717	TTTCATTAATTAACCACTCC	1
CCDC73	HGLibA_07858	AGTCACATGTCAATATAAGA	1
CCDC96	HGLibB_07931	GCAAGCGTACCTGCGCCATC	1
CCL1	HGLibA_07960	CACTTACATTAAGCCCTCAT	1
CCNA1	HGLibB_08045	TGTTCACAGTATAGTTTGCC	1
CCR5	HGLibA_08159	TCTGAACTTCTCCCCGACAA	1
CCSER2	HGLibB_08185	GCATAAGATCATCATCCTCA	1
CCZ1	HGLibB_08215	GCAGGACAAGGTTTATAGCT	1
CCZ1B	HGLibB_08218	GCAGGACAAGGTTTATAGCT	1
CD38	HGLibA_08367	TCAGACCGTACCTTGCAACA	1
CDC42EP1	HGLibB_08560	CTTCCGCCACACCATGCATG	1
CDC5L	HGLibB_08582	CAAGTTAAACATTAATCCCG	1
CDK17	HGLibB_08738	CTTTCAAGAAGCCCCCATTG	1
CDK5RAP2	HGLibB_08779	TGAGCAGCTGCTCTCTCTCC	1
CEPT1	HGLibA_09185	GGCTGTGATTCACTATCAAC	1
CGB2	HGLibA_09306	TGAGAAGCCTTTATTGTGGG	1
CHKB	HGLibA_09460	ACTCGAAGTCCACCAGCATG	1
CHRNA4	HGLibB_09564	GGCACAGCACTCGTACTTCC	1
CHST8	HGLibA_09650	CCCCGGATGACCCTGCGACC	1
CIAPIN1	HGLibA_09680	GAAGAACCCACTTCAAAGTT	1
CIB1	HGLibB_09672	CATTATGCCTTCCGCATCTT	1
CLSPN	HGLibB_10122	AGACAGCCACTGTCATTAAA	1
CMPK2	HGLibA_10203	ACCTACCTGTCTACAATCAC	1
CMTR2	HGLibA_10235	AGGAAACTCCGAAGTCTATG	1
CNOT6L	HGLibA_10347	TTTAGGCAATCCTTTATCAC	1
CNPY3	HGLibA_10368	GCCCGTGCCAATCACCTCCT	1
CNTNAP3	HGLibB_10414	ATACCCAGATGCTTTCTTCT	1
CNTNAP3B	HGLibB_10417	ATACCCAGATGCTTTCTTCT	1
COG8	HGLibA_10490	TGCAGCCTACGTACGCCGAC	1
COPG1	HGLibB_10694	AAACCGCAGCATTGCCACGC	1
COX6A1	HGLibA_10843	TACCTGAGCCCTCTTCGCCA	1
CRAT	HGLibB_11055	ATTTGCTGCCAAACTCATTG	1
CSF3R	HGLibB_11330	CCAGAACAGCTGCACTGTCC	1
CSGALNACT2	HGLibA_11347	TCACATGTCTATATTCCGTA	1
CSNK1A1	HGLibA_11381	TTCTAGTCGCCGAGATGACA	1
CTAGE9	HGLibB_11568	CAACTCTGCCTAGCTCCTCC	1
CTCF	HGLibB_11584	CATAGCCCGAAAAAGTGATT	1
CXCL11	HGLibB_11837	AGCACACAATATCACAGCCA	1
CXCL9	HGLibA_11877	CAGCGACCCTTTCTCACTAC	1
CXorf40A	HGLibA_11924	ACATCCTTGCCTCCTTTCCT	1
CYGB	HGLibA_12038	CCGGCTCTATGCCAACTGCG	1
CYP20A1	HGLibA_12076	GATCCTGAAGTACCACACCA	1
CYP3A4	HGLibA_12153	GATGGCTCTCATCCCAGACT	1
CYTH3	HGLibA_12240	CGACAATCTAACTTCCGTAG	1
DACH1	HGLibB_12262	ACTTGAGAAGCAGTTGGCTA	1
DBN1	HGLibB_12374	CCACAGCTGCATCCGTCTTC	1
DCAF8L1	HGLibB_12447	ACAGAGCCATCGACCGGAGA	1
DCDC2	HGLibB_12469	CTGACACGTTGATCCTGCTA	1
DCST1	HGLibA_12529	GCGCCACAGGAACCAGCTAC	1
DCT	HGLibA_12537	ACGATCCGACTCTGATTAGT	1
DDOST	HGLibA_12630	TTCAAGTTGCCCGACGTGTA	1
DDRGK1	HGLibB_12626	TGTAGTTGATGAACTCTGTC	1
DDX39A	HGLibB_12681	CCACCCACCTGTCCGTTGAC	1
DENND4B	HGLibA_12953	AACCCGTCATCTGCTACCGC	1
DGCR2	HGLibA_13046	GCTGCGCCACGTTCACCGCG	1
DLX3	HGLibA_13378	TAGCTGGAGTAGATCGTACG	1
DMWD	HGLibB_13432	TTGTAGATCCGCTTGTCAAT	1
DNAH14	HGLibA_13479	CCACATACCTGTTCTATCAT	1
DNAJC1	HGLibA_13561	AGCATTACCTCACCTCATCC	1
DPAGT1	HGLibA_13809	GCCCCATGTAGACATAGTAC	1
DPP6	HGLibB_13854	TTCATCTACAGAGAACAGAA	1
DTD2	HGLibA_14056	GCCGCGACGTCCCCATCGGC	1
DYNC1LI2	HGLibB_14223	CACCATCTCGGTCCTCATCA	1
DYNC2LI1	HGLibB_14229	CAAAAGTGAGCGATATCTTT	1
DZIP1	HGLibA_14299	GGCTCCTCCTATGCAAGCTG	1
ECSIT	HGLibA_14420	CTCGGACTTACCTACGATGT	1
EDA2R	HGLibB_14412	TTCTACCGAAAGACACGCAT	1
EGFR	HGLibA_14635	TGAGCTTGTTACTCGTGCCT	1
EHF	HGLibA_14679	GGAACAGGTCACTACTGCAC	1
EIF3E	HGLibA_14778	TTTCAGTTGTGCAACCACTG	1
EIF4E3	HGLibA_14825	TCCCATATCAGTCCACAGTT	1
ELMOD1	HGLibA_14939	CTTGCCTTCTGCAAATCGTT	1
EMC1	HGLibB_14981	TGTACCTTACAGACTCCTGC	1
EMILIN1	HGLibA_15047	CTACAAGACAGTGACCGACA	1
ENPP1	HGLibB_15146	TTACCTTCTTTGGCACAGCT	1
ENTPD8	HGLibA_15219	TGTTCGCCAGCCACTGATAC	1
EPHA3	HGLibA_15292	GAGTCCATGGGTACCGTGTC	1
EPHB2	HGLibB_15292	TCTCCCCACAGAAACGCTAA	1
EQTN	HGLibA_15398	ACTTTGAAGCCTACTATTGA	1
ERGIC1	HGLibA_15468	CGTTGGCTGCGTAAGGTCCT	1
ERV3-1	HGLibA_15535	CAGTAATTTATTCGCCCAAC	1
EVPLL	HGLibB_15681	CATGCAAGCCAGCGCCGACC	1
EXOC5	HGLibA_15752	GCCTATCAAAAGGTAACTCT	1
F8A3	HGLibA_15893	AGGCCGCCCGCCTCTTCCTG	1
FA2H	HGLibA_15899	CAATCCACCACTTTGAACCG	1
FAM120AOS	HGLibB_16035	CTCAAGAATGATCTTAGTGT	1
FAM168B	HGLibB_16227	GGAGCAGGGTACACCGTTGC	1
FAM169B	HGLibA_16255	ACATCGAGCAGCTAACCCCC	1
FAM174A	HGLibB_16261	GACATTACCGCCGCTGCCAC	1
FAM194A	HGLibA_16368	ATTCATCGCAATTTGTCTCC	1
FAM86A	HGLibB_16748	CATCAGATTCTGAGCTGCTG	1
FAM86C1	HGLibB_16756	CATCAGATTCTGAGCTGCTG	1
FARP1	HGLibB_16851	TTGCAACCACCTCAACCTCG	1
FBLN1	HGLibB_16920	GGCACAGCGGTCCTGCTCGT	1
FBXL7	HGLibA_17018	CGACGTGGGCATCCGCTACG	1
FEM1B	HGLibB_17252	AAATCCGTTCCCGAACTATA	1
FGD2	HGLibA_17344	CTTCCGCCGCAACGACCCCA	1
FGD4	HGLibA_17350	AGGGAAACTACTCCTAGAAT	1
FGFRL1	HGLibB_17429	CTTCTGGCCGCCCACATCGA	1
FKBP14	HGLibA_17559	CTGTTCGTCACTTCTTTGAT	1
FNBP1L	HGLibA_17738	AGAACTATGCGAAACAATTG	1
FOLR1	HGLibB_17760	CTACAGCCACCCACACTAGA	1
FOXO1	HGLibB_17897	TAGGTTGACATGACCGAATT	1
FOXS1	HGLibB_17935	TGCCACGACATGTTTGAGCA	1
FRMD3	HGLibA_18012	CTACTTTGGCATTCGCTATG	1
FTSJD1	HGLibA_18144	AGGAAACTCCGAAGTCTATG	1
FUK	HGLibA_18162	CACATCCGATGTCCTGCACT	1
FXYD7	HGLibA_18246	CGCACTTACTGATGACGATG	1
FZD6	HGLibA_18279	CGGACGGAGCTAGCACCCCC	1
GADD45GIP1	HGLibA_18424	TAACGAACCGGGGACCACCC	1
GALNT13	HGLibA_18540	ACAATGACTACACTTGTGTT	1
GALNT3	HGLibB_18531	TACTCAGGAGGTCGAGTGTC	1
GALP	HGLibB_18558	CTATCCAGGGACGAGGAGGC	1
GCA	HGLibA_18758	CATGAGTTGCGTCAAGCCAT	1
GHR	HGLibA_19040	AGATCCAAACAACGAAACTC	1
GIP	HGLibB_19091	CTCCTTCCTATTAGCTTGAC	1
GJB4	HGLibB_19142	CGCAAGCACCACCTGAAACA	1
GKN2	HGLibA_19210	GCCATCATTAACATCCATGC	1
GLDC	HGLibA_19235	AGGCACTGCAGCTGTGCTAC	1
GLDN	HGLibA_19237	ACCTGCCAGGAGCACGTCGT	1
GLMN	HGLibA_19279	TTTGCCCAGCTAACTGAAAT	1
GLRX5	HGLibB_19296	GCCGCCCTCACTTGGAGTCT	1
GLS	HGLibB_19299	TGCAGATTATATTCCTCAAC	1
GLTP	HGLibA_19342	GATCGTGCAGAAGATCTTCC	1
GNB2	HGLibA_19489	ACCTGTGCCTACGCGCCCTC	1
GP2	HGLibA_19705	CCCATTGAAGCCAGTTCGTA	1
GPD1	HGLibA_19783	TTGGGGCTCACCACATTTGG	1
GPIHBP1	HGLibA_19810	TCTTCCTCGTCGTAGTCATC	1
GPR26	HGLibB_19979	TCGCGCCCTATGTGATCACC	1
GRK5	HGLibB_20304	ACAGCTTACCTATGGTCCTT	1
GRWD1	HGLibA_20385	CGCCGTCCGTAGGTGTCCAG	1
GSDMC	HGLibB_20382	CAAGTTCACATCCTCCCAGT	1
GSDMD	HGLibB_20384	CTTCCACTTCTACGATGCCA	1
GSG2	HGLibB_20397	CCAAGGGCCGCATTGTGCCA	1
GSTT2	HGLibA_20500	AAATCACCATCCTTGAGCGT	1
GSTZ1	HGLibB_20477	ATTTCCGAAGCTCCTGCTCA	1
GTDC1	HGLibB_20487	CATACTGACCTGCTCACATC	1
GTF2F1	HGLibA_20537	CTCACTGCCCGCGCCCGATT	1
GTPBP5	HGLibB_20585	ACCGCGACAGGACCGACGAC	1
HAPLN1	HGLibB_20814	GCTAACTTCGGATTACCTCA	1
HAVCR2	HGLibB_20872	AGGTCACCCCTGCACCGACT	1
HBS1L	HGLibB_20913	ACAGGAAATCCTTTAGTGAT	1
HCST	HGLibA_20994	GAAGTGATACCTGAAGTGCC	1
HDAC10	HGLibA_21001	CGCGCTGCCGCAGGCGATCC	1
HES6	HGLibA_21192	GCGAGCGAGCGCTTCGCTGC	1
HEY1	HGLibB_21188	CACGGTCATCTGCAGGATCT	1
HIC1	HGLibA_21287	CTGCGCCGAGCTGTACGCGT	1
HID1	HGLibA_21295	CTACTCAATCCGCGTGCCCA	1
HIF1AN	HGLibA_21301	GCAAACGCTCAATGACACTG	1
HIST1H2AI	HGLibB_21368	AAAGTCACCATCGCACAGGG	1
HLA-DMA	HGLibA_21603	GCCTGCCCGAATTTGCTGAC	1
HLA-DQA1	HGLibB_21594	ACCACCGTGATGAGCCCCTG	1
HLA-E	HGLibB_21613	ACTCCACGCATGTGTCTTCC	1
HN1L	HGLibB_21741	AGATTGCTCGATTCTCCTCC	1
HOXA2	HGLibA_21904	TGTCGAGTGTGAAAGCGTCG	1
hsa-mir-1286	HGLibA_57607	TCTCCACCAAGGGCTCATCT	1
hsa-mir-135a-2	HGLibA_57797	GCACTAGAGTGAATTTATCT	1
hsa-mir-138-1	HGLibA_57811	CCCCAGAGACCTCCCTGGCA	1
hsa-mir-20b	HGLibA_58203	TACCTGCACTATGAGCACTT	1
hsa-mir-30a	HGLibA_58473	TTTGCAGCTGCCTACTGCCT	1
hsa-mir-3192	HGLibA_58864	AAAGACAGAGGAAGGGATTC	1
hsa-mir-372	HGLibA_59382	CTCCACATTTGAGGCCCACA	1
hsa-mir-378i	HGLibA_59461	GAGTCAGAAGGTGGAGTTCT	1
hsa-mir-4268	HGLibA_59781	TCCCTGGCAAAATGCACATC	1
hsa-mir-4271	HGLibA_59790	ATATCTTTCCTGCAGCCCCC	1
hsa-mir-4450	HGLibA_60206	CTAAACAGTGTCTGGGGATT	1
hsa-mir-4647	HGLibA_60692	TCCAGGAGCATAGGAGGTGG	1
hsa-mir-4657	HGLibA_60736	GCCAAGAACACTACCATATA	1
hsa-mir-4737	HGLibA_61044	TCGCGTCCTGTGTGGCTGTG	1
hsa-mir-5093	HGLibA_61529	CTAATCCTCCTAGCTCAGGA	1
hsa-mir-5195	HGLibA_61698	CTCAGAGAACTGGATGGGTC	1
hsa-mir-519a-2	HGLibA_61713	CTCAGGCTGTGTCCCTCTAC	1
hsa-mir-548ad	HGLibA_61866	TGTGGTTTTTGAAAGTAACT	1
hsa-mir-573	HGLibA_62384	GATCAGTTACACATCACTTC	1
hsa-mir-585	HGLibA_62439	AGTGTGGGGTGTCTGTGCTA	1
hsa-mir-6761	HGLibA_63204	AGGAGGGTTCGGCAACACGG	1
hsa-mir-6791	HGLibA_63341	CTTTCCGCCTGCCCAGCCCC	1
hsa-mir-6823	HGLibA_63469	GGGTCAAGGTCAGGGTTGGT	1
hsa-mir-6862-1	HGLibA_63629	TTATCCGAAGCGGGCATGCT	1
hsa-mir-8077	HGLibA_64152	GATGGGCACTGGGAGTCCAA	1
hsa-mir-887	HGLibA_64227	AGTGAACGGGCGCCATCCCG	1
hsa-mir-98	HGLibA_64372	TTGTATAGTTATCTTCTAAT	1
HSD11B1L	HGLibA_22162	GCTACGTGCAACTGACGTCG	1
HSD11B2	HGLibB_22138	TGTGTCCATGAGTAGCGCCA	1
HSD17B12	HGLibA_22177	GGTCTTGAAATCGGCATCTT	1
HSD17B4	HGLibA_22192	ATCCGGTGTAGTGATTATTA	1
HSPA1B	HGLibA_22274	TACCATTGAGGAGGTGGATT	1
HYLS1	HGLibA_22458	GCTGCCAACATTCGTTCTTC	1
ICOSLG	HGLibB_22488	CTCGAAGGCTGCTGAAGAGC	1
IER3	HGLibA_22574	GCTCGAGGACGGCGGACACA	1
IL12B	HGLibB_22931	CAGCTCCGCACGTCACCCCT	1
INPP1	HGLibA_23335	GTTGATTGATGACTCCCATC	1
INTU	HGLibA_23439	TCACATCTTTGTATCGCTGT	1
ITIH2	HGLibA_23807	TCAACCAGAACATTCGAACT	1
IVL	HGLibB_23846	AAAGCACATGACTGCTGTAA	1
IYD	HGLibA_23889	CACTGATCTCATTGTAGTAG	1
JDP2	HGLibB_23909	AAGTCGCAGCAGCCCGATGC	1
JOSD1	HGLibB_23939	CTACGATGTGAATGTCATTA	1
JUNB	HGLibA_24007	ACTCGACAGCCCCGCGTTCT	1
KANK4	HGLibA_24034	GACCACCACAGACCAGCTCT	1
KCNG1	HGLibB_24165	CGTAGTCATCGCACACGTTG	1
KCNJ9	HGLibA_24291	ATCTGGTGGCTGATCGCCTA	1
KIAA0895	HGLibA_24659	TTACTACTGTCATTGACGCT	1
KIF27	HGLibB_24888	TGAAGTAGTATTTAATCAGA	1
KIFAP3	HGLibA_24967	AACCGCCGTGATTCATTGTC	1
KISS1R	HGLibA_25013	GCGCAGCATGGCCGCATAGC	1
KL	HGLibB_24986	GATCTGCAGCATAACGATAG	1
KLC2	HGLibA_25031	CGCCTCACAGGGCCGCTACG	1
KMT2A	HGLibA_25321	TTGTAGGATGAGCAATTCTT	1
KRT73	HGLibB_25495	TGATGGACGTGTCGCTGATG	1
KRTAP20-3	HGLibA_25706	CACATCTGTAGCCACAGTCC	1
KRTAP5-7	HGLibB_25771	CAGAGCCTCAGATCTTACAC	1
LILRA2	HGLibA_26491	CTCTTGTATCCGTCTAACCC	1
LIM2	HGLibB_26485	GTCAGGGTCCTTCGCCCACC	1
LIMS3	HGLibA_26553	ACCTCATAGAAGAGTCCTTC	1
LIN28A	HGLibB_26521	TGTACTAGGTGCTACAACTG	1
LLGL2	HGLibB_26615	CAGCCCGTCCCTGCGCATCC	1
LMTK2	HGLibB_26689	AGTCACAGAACTCAAACACC	1
LOC100129216	HGLibB_26718	CTGCAATGATAATATTCTGA	1
LOC100287399	HGLibA_26821	TCATAGGACTGCTCTACATT	1
LOC100288332	HGLibA_26831	CACAAAGGTAACTTGTGCAG	1
LOC100288814	HGLibA_26836	ACCATATTCGCCACTCCACG	1
LOC100505841	HGLibA_26856	GCCAACCATGCCTGCATATC	1
LOC100996331	HGLibA_26881	TCATAGGACTGCTCTACATT	1
LOXL2	HGLibA_27040	TTCGTTGATCAACCAGATAG	1
LRCH3	HGLibA_27144	CTGTACTCAAGTCGCCCTTA	1
LRIF1	HGLibA_27173	TCTAACTCCGGTGGTGTCAC	1
LRRC26	HGLibA_27292	CGGCCCGAGCGTGTAAACCA	1
LRRFIP2	HGLibB_27412	ACCCACTGTGCCATCATTCC	1
LXN	HGLibA_27651	TTTACTTTAGTGCCGTATTG	1
MAD2L2	HGLibB_27810	AGACTCGCTGTTGTCTCATG	1
MAK	HGLibA_28017	CATGAACTTGAGAGAAGTTA	1
MAP2K6	HGLibB_28113	ACTTACGTGGAACTGGTCTG	1
MAPK10	HGLibB_28208	CCACTTCCACACTGTAGAAC	1
MAPK7	HGLibA_28281	GAGCCGAGTGCATGTACTTC	1
MARCKS	HGLibA_28356	CGTCGCCGTTTACCTTCACG	1
MCM3	HGLibA_28606	ATCAGAATAACGTCGCTCTA	1
MED17	HGLibB_28721	CCTTTGCCCAAATCCAAACC	1
MEIOB	HGLibB_28828	AATTCAGCCCTGCAACTCCT	1
METTL17	HGLibA_28967	GCCCGTCTTTGCAACTCCTC	1
METTL6	HGLibB_28973	TGTATGATCATGCCATGCTT	1
MFAP4	HGLibA_29051	GATGGAGAAGTCAGCGTACT	1
MGAT3	HGLibA_29138	AAAAGGACGCCGTCACGGGC	1
MICALL1	HGLibA_29214	CTGGTCCCCGACCGTGTCCC	1
MMD	HGLibA_29461	CCCTGGCATCTCATATGCGT	1
MMD2	HGLibB_29425	ACTGTCTACACATGTTCGAC	1
MPZL2	HGLibA_29798	ATGGAGGCATCGTACCGCTC	1
MRPL3	HGLibA_29945	TTGCCAGGTTCCTTTAGAGT	1
MRPS12	HGLibA_30036	CTCAACACGTCCCTAACTTG	1
MT1B	HGLibB_30240	CCCAACTGCTCCTGCACCAC	1
MT1G	HGLibA_30290	CCCGCACTCACTCTTCTTGC	1
MT1M	HGLibB_30255	CCCAACTGCTCCTGCACCAC	1
MTCH2	HGLibA_30328	TTGGCAGAGAATCCAAGTAC	1
MTG2	HGLibB_30331	ACCGCGACAGGACCGACGAC	1
MTNR1A	HGLibA_30444	TCTTGTTCCGATACACCGAC	1
MTNR1B	HGLibA_30447	ACCACCGAATCTACCGGCGC	1
MUC17	HGLibA_30532	GACGGTTCAAGACGTCCCCT	1
MUC7	HGLibA_30556	TAGTGACCGAAGTAGTAGTC	1
MUCL1	HGLibA_30558	CTAGCTGGATACGTGTCAGC	1
MXI1	HGLibA_30618	GATCAACGTGCAGCGTCTGC	1
MYPOP	HGLibA_30912	TCCGACAACACGTAGCGCTG	1
NACC1	HGLibB_30996	ATGAACTGCCACGTCAGCGC	1
NANP	HGLibA_31106	CTTTCGAAGTTCAGTAAGCA	1
NDUFS7	HGLibB_31520	ACCTCGTCAACTGGGCCCGC	1
NFIC	HGLibB_31763	GGCCACTCAGTCCTGGTATC	1
NFYB	HGLibB_31814	TATGTTATACAGCCTCATGA	1
NGF	HGLibA_31871	ACACCGAGAATTCGCCCCTG	1
NLGN2	HGLibB_32027	CGATGAGCATGTCGTAGTTG	1
NLRP1	HGLibA_32096	TCCACTGCTTGTACGAGACT	1
NLRP14	HGLibA_32111	GCAGGGTCGGCCCAGACTAT	1
NPSR1	HGLibB_32482	ACCACTCGGCAAACCAGGTC	1
NRROS	HGLibA_32722	TCACCAACTTGCAGACTCCT	1
NT5C	HGLibB_32754	GCGGGAGATGAACGACCTAC	1
NT5C1B-RDH14	HGLibB_32763	TCAAGAATGAGCCTGGAATG	1
NT5DC1	HGLibA_32821	TACCAGAAATCCCAATCCTC	1
NXNL2	HGLibA_33148	AGCAGGCCAACCCCCGTTCC	1
NYNRIN	HGLibB_33143	TCACTGTGTTTGTACCCACC	1
OGFOD3	HGLibA_33315	CTGAACTACCTTCGAACCTG	1
OLFM1	HGLibB_33299	TACACCTGCCCTCGCTGTCC	1
OR1G1	HGLibA_33669	CTGTAGTAGACACCCTGAGT	1
OR2A5	HGLibA_33740	TCACACTGAGTGTCTCATCT	1
OR4D1	HGLibA_33966	TGGTGGTAACATAGACTAAC	1
OR4F5	HGLibA_34011	ACCACAGAAGAGTAAGTGCA	1
OR4F5	HGLibB_33964	TTCCTCAGTGTGTATATAAT	1
OR52K2	HGLibA_34184	CAGTAGCAGTGAGCGATCAC	1
OR52K2	HGLibA_34185	GATGACCACAGTTGTGTAGA	1
OR5I1	HGLibB_34260	ACTTCAGTGACGATCTACCA	1
OR5L1	HGLibA_34321	GAATCAGTGCAATCATGCCC	1
OR7A10	HGLibB_34411	GCCACCCACAATTCACACAC	1
OR7E24	HGLibB_34432	TGAAGCCACCATACTCTTCC	1
OR9A4	HGLibB_34520	ACAACAGAGTTCGCATTACT	1
OXSM	HGLibA_34835	ACTACCACCTACTTTAAACC	1
P2RY14	HGLibA_34881	AATTCCGACTTGACTTAAGG	1
PAIP2B	HGLibB_34987	CTGCTGTTGCAACTGTCCCA	1
PATE3	HGLibB_35229	TACTCTCCAGATATCATACA	1
PBX2	HGLibA_35346	CCCCCCCAGCTATGGACGAA	1
PCID2	HGLibA_35607	TGCTCCATCTCTGCTGTCGA	1
PCNP	HGLibB_35591	TTCATCCTCATCTTTGCTTC	1
PDILT	HGLibB_35846	CAGCTCTTCCGCCAAGTTCC	1
PDZK1	HGLibB_35944	CTTTCTTCATCTCCACAATT	1
PEBP1	HGLibB_35964	CCTTTACTAACCTGTGCCCT	1
PFN2	HGLibA_36176	ACTGCGACGCCAAATACGTC	1
PGAM2	HGLibB_36152	TGCAATGAGCACTCGCTTGC	1
PGAP1	HGLibA_36207	CCATTAGATCGTTTCATTAC	1
PGD	HGLibA_36232	ATGTCTGTACCCGTCATAGA	1
PHACTR3	HGLibA_36303	GCCGCCCGAGATCCTGCGCA	1
PI15	HGLibA_36482	TTACGTCAAACTACCTGTAC	1
PID1	HGLibA_36527	CGGCGGTGCAGTAGGCGATG	1
PIGN	HGLibA_36571	AACAACACTAATCTTCTCGC	1
PIK3R5	HGLibB_36613	CTTGAGTTCAGCATCAATGA	1
PIP4K2A	HGLibB_36658	TCATCTGGCATCAACATAAC	1
PIWIL2	HGLibB_36726	GATCCAAAAGTGTTGGCGGC	1
PLD3	HGLibB_36995	GGACTGGCGTTCACTGACCC	1
PLSCR2	HGLibB_37186	AGGTAGTCATGCTGACGTCC	1
PLVAP	HGLibA_37250	TCATCTACACGAACAATCAG	1
PLXNA2	HGLibB_37212	CCTGTCATCCCGCTGGATCA	1
PPIAL4C	HGLibB_37855	AAAGACGACGGAGTTGACCA	1
PPIAL4E	HGLibB_37859	ATCTTGTCCATGGCAAATGC	1
PPP1R3G	HGLibB_38067	CAAACTTAGCCGCGCCCCTA	1
PQLC1	HGLibA_38252	GGACTACGTGCAGTGCGTCC	1
PRKX	HGLibA_38594	GTACGTGTTGCTCCTGCTTT	1
PRL	HGLibA_38597	GATGGAAGTCCCGACCAGAC	1
PRMT10	HGLibA_38619	CCTGGGCCGCGAGTTCGACA	1
PROB1	HGLibB_38597	CTCCGAGTAGTCCGATCCCA	1
PROL1	HGLibB_38628	GGAAGTCGTAACTTGGACAG	1
PRR23B	HGLibA_38824	AACGCCCTCCGTGCAAGGCC	1
PRSS22	HGLibA_38913	TGGAGCGCTCGAGACGCACC	1
PRSS46	HGLibA_38948	GCATGTGCTGGGTAATCGGC	1
PSMC3	HGLibA_39134	GATCAAAACCTCTACACGAC	1
PTPN13	HGLibB_39389	TAGATCCACATTTATTCTCT	1
PTPRM	HGLibB_39466	GTTACTCAATGTCTACGTGA	1
PYCR1	HGLibB_39623	ACTCCTACTCCAGTATCAGC	1
RAB27A	HGLibB_39804	ATCAAATGGTCATGCCTCTA	1
RAB37	HGLibB_39843	TTCTCGGCCACTGTGGGCAT	1
RAB40A	HGLibA_39931	GAGTCCCCGTACAGCCATCT	1
RAD51AP1	HGLibA_40081	AACCTAACTTGAACAATCTC	1
RAD51C	HGLibB_40040	GCCACTCCTCCAAAACATTC	1
RALY	HGLibB_40122	CTCACAGGCTCTTCGACTAC	1
RANBP1	HGLibA_40191	CTCTTCAGTCACGCCGATGA	1
RARB	HGLibB_40225	CAAACCCTGCTTCGTCTGCC	1
RAVER1	HGLibB_40351	CCTTCCTGCAGGCCCTCAAT	1
RBFOX3	HGLibA_40460	CCGTAGACTGCGCCGACCAC	1
RBFOX3	HGLibA_40462	CAGCCCCTTACCGTTGGTGT	1
RBM34	HGLibA_40536	CTCCCGCGAACGCCGTCGTC	1
RCVRN	HGLibB_40671	CAGTCGCAGAATTTCCTTAT	1
RECQL4	HGLibA_40771	AAGAGTCCACAGTCTACGCC	1
RGS4	HGLibB_41043	TGATGCTTCTAATCCAAAAG	1
RNF114	HGLibA_41479	TCCGAGCCGTGGAGCTCGAG	1
RNF14	HGLibA_41519	TATTAGCCTCATCCGCTTGC	1
RNF141	HGLibA_41523	AGTAGCAAAACATGTTACGT	1
RNF181	HGLibA_41584	CTCATAAGTGTCGTCATCAG	1
ROBO2	HGLibB_41684	GCAGGGATGTATACTTGTGT	1
RP9	HGLibA_41795	GGCATTCTTTGTCACCCGTT	1
RPA3	HGLibA_41805	GGTTGGAAGAGTAACCGCCA	1
RPE	HGLibA_41822	ATATCTAGGTTCACTGGTTG	1
RPL10L	HGLibA_41859	ATGGCTTTCACATGCGAGTG	1
RPS10	HGLibA_42059	CTCTTACAGAGAGGCGGATT	1
RPS21	HGLibB_42055	AGATGATTCCATTCTCCGAT	1
RPUSD4	HGLibA_42215	TCTCCGCTGAACAGCGTTTG	1
RQCD1	HGLibA_42219	GAAGCCTGTGCCTACTACAC	1
RSF1	HGLibB_42257	CACCTAAAGAAAAGAACGCT	1
RSPRY1	HGLibA_42357	CAAGCCATCCTGCCAAACAC	1
RUFY2	HGLibA_42440	CGATGCTAATCTGTGTGTGA	1
S100A12	HGLibB_42486	AGAGAGCTACCTACTCTTTG	1
S100A6	HGLibA_42563	GATCTACAATGAAGCCCTCA	1
SAAL1	HGLibB_42567	CTCATCATCTGAGCTAGATT	1
SAP30L	HGLibA_42727	AGTGTCGTTTATAACGTCGT	1
SCGB2A1	HGLibB_42871	CCTCGCCATGAAGCTGCTGA	1
SEC63	HGLibA_43262	GTGATGAGGTTATGTTCATG	1
SEH1L	HGLibA_43273	CATTCCCCCATGATCGCCGT	1
SELL	HGLibB_43242	CATGAACTGTAGCCATCCCC	1
SERTAD3	HGLibB_43558	AGACAAAGTCCAGCGCAGCC	1
SGSM3	HGLibA_43866	CTGCTATACCTGCGTGTACT	1
SH3D19	HGLibB_43886	CTACCCCCTCGTCCCAAACC	1
SLC10A1	HGLibA_44329	GGATTTGAGGACGATCCCTA	1
SLC10A3	HGLibA_44336	CGTGATACCCACCAGTACGA	1
SLC12A4	HGLibB_44314	CTGACCTGGAACCACACCGT	1
SLC13A1	HGLibA_44385	TGGTTGGTGTAAATCCTGCA	1
SLC1A6	HGLibB_44468	TATGTTTCCACCAAACCTTG	1
SLC25A18	HGLibA_44659	GGAAGCCGAACCAGTTGTGT	1
SLC29A1	HGLibB_44788	ATTGCAGATACAAAGCTGTC	1
SLC34A1	HGLibA_44939	CGCCAGCCTGGCGCAGCTTG	1
SLC35A1	HGLibB_44895	GCTATTGCTGTATTGTGCTC	1
SLC39A11	HGLibA_45094	ATCACTATACACAACGTTCC	1
SLC39A12	HGLibA_45097	TGAAAGTACGCTTCCTCAGT	1
SLC4A11	HGLibA_45209	ACTCTCGCCAGACACGATGG	1
SLC4A9	HGLibB_45180	TCATTGTCAGAAGCCTTTCT	1
SLC7A6	HGLibA_45373	GGACACGTTCACTTACGCCA	1
SLC7A6	HGLibA_45373	GGACACGTTCACTTACGCCA	1
SLCO2A1	HGLibA_45461	ACCACCATTGAGAAGCGCTT	1
SNTG2	HGLibB_45954	CCATCCAGCGACCACAGCAG	1
SNTN	HGLibB_45955	CAACATCCACCTGCGCACCT	1
SOX5	HGLibA_46267	GTCCTTGTCTAGTACAGCCC	1
SPACA3	HGLibA_46328	CGGATACCGGGGATACAGCC	1
SPANXD	HGLibB_46336	TACCATCTCGTTGGCCTCGT	1
SPANXE	HGLibB_46339	TACCATCTCGTTGGCCTCGT	1
SPATA31A1	HGLibB_46411	TTCCTTACCTTTCTCTTCCC	1
SPDYE2	HGLibA_46581	GCTGACTGTTGAAGTCCTTG	1
SPDYE2B	HGLibA_46584	GCTGACTGTTGAAGTCCTTG	1
SPDYE2L	HGLibA_46589	GCTGACTGTTGAAGTCCTTG	1
SPDYE2L	HGLibB_46531	TAGATCCCAGCCCCCCATGT	1
SPDYE6	HGLibA_46601	GCTGACTGTTGAAGTCCTTG	1
SPINK14	HGLibB_46631	GCTCTCAACACACAGAATGC	1
SSRP1	HGLibA_47166	CGGCTCACCAAGAACATGTC	1
SSX5	HGLibA_47216	GATTCACCAAATGTATTCCA	1
STAG2	HGLibA_47323	CTTCAGTCGTAGAGATCCAG	1
STIM1	HGLibA_47440	CACAGTATACAATTGGACCG	1
SULF2	HGLibB_47670	GAACAAGACCCGGCGCATCA	1
SYT10	HGLibA_48049	CCTTACCGGGTTGATGACGT	1
TAAR9	HGLibA_48138	AAACTTTCTGATTGCGTCGC	1
TAF4	HGLibA_48235	GTCCTCGTCCGAAGTGAGAA	1
TAL1	HGLibB_48221	TCTCCTCTTCACTCGATTGT	1
TAPBPL	HGLibA_48325	GCCAAGCTCAGTCGTACTTT	1
TC2N	HGLibA_48686	ACAAGAAACTCCTTCACATC	1
TCAIM	HGLibB_48630	AATTGCAACTCTCAGATATC	1
TCEB3C	HGLibB_48688	AGCGCTTCCCGACAGCGCTT	1
TCEB3CL2	HGLibB_48693	AGCGCTTCCCGACAGCGCTT	1
THPO	HGLibA_49386	AGTCACGAAGCAGTTTACTG	1
TLK1	HGLibA_49623	TACCCTGACTACTTTCATTC	1
TMBIM4	HGLibB_49681	CTACAGCATTCTTTCTCTGC	1
TMEM101	HGLibB_49780	CCCAAGATGGCGTCGAAGAT	1
TMEM133	HGLibB_49883	ATGACCTCACATCACTGCGT	1
TMEM140	HGLibA_49960	GGACCCGTACACGCCAAGCC	1
TMEM182	HGLibB_50042	TGGTGATGCTGTATGTCATC	1
TMEM200B	HGLibA_50173	CGCGTCGCAGCTCGCTCATC	1
TMEM225	HGLibA_50247	TGTGCACGGACAATGCTACG	1
TMEM68	HGLibA_50494	TGATTCACATACTCGAAGAA	1
TMLHE	HGLibA_50591	AAGCTCTGGCAATCTACCGA	1
TNF	HGLibA_50704	TGGTGGCGCCTGCCACGATC	1
TNFRSF18	HGLibB_50703	TCGCTCGCCCCGCTCTTCCT	1
TOB1	HGLibA_50935	CTAAACCCCGATCCTTTGTA	1
TOX	HGLibA_51037	TTCCCTCCCAGACCACTCGC	1
TOX2	HGLibA_51040	AGTCTTCGTTGTTCTCGCTC	1
TRA2B	HGLibA_51226	AGACCACATACGCCAACACC	1
TRAM2	HGLibB_51224	CCTCGAACATAAGCCCGATG	1
TRIM31	HGLibB_51394	CTTCGATCAAGCTGACATTA	1
TRIM49	HGLibA_51521	TACAGAAAATGCAGTCTTTG	1
TRIM49B	HGLibA_51525	TACAGAAAATGCAGTCTTTG	1
TRIM49C	HGLibA_51528	TACAGAAAATGCAGTCTTTG	1
TRIO	HGLibB_51563	CCTATCTAGCCTGTATTCCC	1
TRMT12	HGLibA_51674	AGGCTGATTTGCCCCGATCA	1
TRMT61A	HGLibA_51699	GTGCGCACGTTGTAGACCTG	1
TRPC5OS	HGLibA_51742	AACTGCCCCAAACAGGCCAC	1
TRPM6	HGLibA_51767	CCATACACTCCATTAGAATT	1
TRPV4	HGLibA_51791	TTCCGTGACATCTACTATCG	1
TRUB1	HGLibA_51803	CTTGGACCCTGACAACATAC	1
TTC30B	HGLibA_52108	CCCCGACGGGGAGTTCACCG	1
TTR	HGLibB_52162	TCTAGAACTTTGACCATCAG	1
UBE3B	HGLibB_52616	TCTCAGCATCCATGCTGCTC	1
UCP1	HGLibA_52832	CGGCCTCTACGACACGGTCC	1
UNC13A	HGLibA_52994	GACATGTCTCTGCTTTGCGT	1
UQCRHL	HGLibB_53059	TTCTGATGCCCAGATGATGA	1
URGCP	HGLibA_53140	ATCAGAGAGACGAACAGCTG	1
URGCP-MRPS24	HGLibA_53144	ATCAGAGAGACGAACAGCTG	1
USP17L11	HGLibA_53217	GCTGTGTTTGTTCTTCCCTT	1
USP17L11	HGLibA_53218	GGAGGACGACTCACTCTACT	1
USP17L11	HGLibA_53219	CACCAAGTGCTCGTCCAACT	1
USP17L12	HGLibA_53220	GCTGTGTTTGTTCTTCCCTT	1
USP17L12	HGLibA_53222	CACCAAGTGCTCGTCCAACT	1
USP17L13	HGLibA_53224	GCTGTGTTTGTTCTTCCCTT	1
USP17L17	HGLibA_53229	GCTGTGTTTGTTCTTCCCTT	1
USP17L17	HGLibA_53230	GGAGGACGACTCACTCTACT	1
USP17L17	HGLibA_53231	CACCAAGTGCTCGTCCAACT	1
USP17L18	HGLibA_53232	GCTGTGTTTGTTCTTCCCTT	1
USP17L18	HGLibA_53233	GGAGGACGACTCACTCTACT	1
USP17L18	HGLibA_53234	CACCAAGTGCTCGTCCAACT	1
USP17L19	HGLibA_53235	GCTGTGTTTGTTCTTCCCTT	1
USP17L19	HGLibA_53237	CACCAAGTGCTCGTCCAACT	1
USP17L1P	HGLibA_53239	TCAAAGCTCAAGAAGTCCAG	1
USP17L1P	HGLibB_53172	GCTGTGTTTGTTCTTCCCTT	1
USP17L20	HGLibA_53244	GCTGTGTTTGTTCTTCCCTT	1
USP17L20	HGLibA_53245	GGAGGACGACTCACTCTACT	1
USP17L20	HGLibA_53246	CACCAAGTGCTCGTCCAACT	1
USP17L21	HGLibA_53247	GCTGTGTTTGTTCTTCCCTT	1
USP17L21	HGLibA_53249	CACCAAGTGCTCGTCCAACT	1
USP17L22	HGLibA_53250	GCTGTGTTTGTTCTTCCCTT	1
USP17L22	HGLibA_53251	GGAGGACGACTCACTCTACT	1
USP17L22	HGLibA_53252	CACCAAGTGCTCGTCCAACT	1
USP17L24	HGLibA_53253	GCTGTGTTTGTTCTTCCCTT	1
USP17L24	HGLibA_53255	CACCAAGTGCTCGTCCAACT	1
USP17L25	HGLibA_53256	GCTGTGTTTGTTCTTCCCTT	1
USP17L25	HGLibA_53258	CACCAAGTGCTCGTCCAACT	1
USP17L26	HGLibA_53259	GCTGTGTTTGTTCTTCCCTT	1
USP17L26	HGLibA_53261	CACCAAGTGCTCGTCCAACT	1
USP17L27	HGLibA_53262	GCTGTGTTTGTTCTTCCCTT	1
USP17L27	HGLibA_53264	CACCAAGTGCTCGTCCAACT	1
USP17L28	HGLibA_53265	GCTGTGTTTGTTCTTCCCTT	1
USP17L28	HGLibA_53267	CACCAAGTGCTCGTCCAACT	1
USP17L29	HGLibA_53268	GCTGTGTTTGTTCTTCCCTT	1
USP17L29	HGLibA_53270	CACCAAGTGCTCGTCCAACT	1
USP17L3	HGLibA_53272	GCCAGAAGCCAATGCCTGTG	1
USP17L3	HGLibB_53205	GCTGTGTTTGTTCTTCCCTT	1
USP17L30	HGLibA_53274	GCTGTGTTTGTTCTTCCCTT	1
USP17L30	HGLibA_53276	CACCAAGTGCTCGTCCAACT	1
USP17L4	HGLibA_53277	GCTGTGTTTGTTCTTCCCTT	1
USP17L5	HGLibA_53281	GCTGTGTTTGTTCTTCCCTT	1
USP37	HGLibA_53351	GTCTTAATCGATCCTCTACC	1
UVSSA	HGLibB_53409	TCGTCAGGTCTCACCAGTTC	1
VPS4B	HGLibB_53734	ACGTACCCCTTCTCATCTGC	1
VSTM2L	HGLibB_53800	CCGGGACTGGACCGACAAGC	1
WDR27	HGLibA_54059	ACTCTAGGGCTGGTCCCTCG	1
WFIKKN2	HGLibA_54282	CATCTCGCTCACGGTCACGT	1
WIPF1	HGLibA_54305	GCCGCCCCCGACGTTTGCAC	1
WNT10A	HGLibB_54281	ACGAATGCCAACACCAATTC	1
WNT10B	HGLibB_54283	GAATGCGAATCCACAACAAC	1
WSB1	HGLibB_54348	CAGTATGATCTACCAAGTTA	1
WTAP	HGLibB_54364	TGAAACAGACTTCAAAGTTA	1
WWP1	HGLibB_54383	CTTAACATACCCTGATGGCA	1
XPR1	HGLibA_54579	CTGCTCCACGAGATGTTTCC	1
XYLB	HGLibA_54616	CTGGGACTTCAGCACGCAGC	1
YWHAG	HGLibA_54744	GGCGTCGTCGAACGCGGTCT	1
ZDHHC18	HGLibB_55022	CAGACAAGCTTCACCGACCC	1
ZKSCAN2	HGLibA_55349	ACCAGTGAAAGATGTCCACG	1
ZNF17	HGLibA_55522	TCTCTGATGTGTATCAAGTG	1
ZNF213	HGLibA_55591	CAGAAGAGATCCCGCTGAGC	1
ZNF30	HGLibB_55700	ACCACATGTGATCGCCTTAT	1
ZNF416	HGLibA_55945	TTGCACCTGACCGATTTGCC	1
ZNF578	HGLibA_56300	CTGTACAAAGCCCTCTGCGC	1
ZNF585B	HGLibB_56257	GTATCAAGTTCCTAAACCAG	1
ZNF600	HGLibA_56363	GCAGCAAGACCTTCCGTCTG	1
ZNF670	HGLibA_56499	CACTAGTAATGGGCCTTATA	1
ZNF687	HGLibB_56473	GTCGATTCTTATGCATGCGC	1
ZNF704	HGLibB_56518	ACATTGATGTTCCTCCAGCA	1
ZNF705D	HGLibA_56593	TGTAGCTATTGACTTCACCC	1
ZNF709	HGLibA_56604	ATCATATGTCTTCGATAGCT	1
ZNF782	HGLibA_56739	GATTCCTTAGGCCTGACATA	1
ZNF800	HGLibB_56717	CCACTACAGACATCCAAATC	1
ZNF883	HGLibA_56895	CTAGATTGGTCTACACATCA	1
ZNHIT6	HGLibA_56933	ACTGAAATGAATCTCCTAAG	1
PCDH1	HGLibA_35384	AGTAGCGCACAAGAACCGCC	1
PCDHA1	HGLibA_35423	CTGTTGACACCCGCACCGAC	1
PCDHA10	HGLibA_35427	CTGTTGACACCCGCACCGAC	1
PCDHA11	HGLibA_35429	CTGTTGACACCCGCACCGAC	1
PCDHA12	HGLibA_35432	CTGTTGACACCCGCACCGAC	1
PCDHA13	HGLibA_35435	CTGTTGACACCCGCACCGAC	1
PCDHA2	HGLibA_35438	CTGTTGACACCCGCACCGAC	1
PCDHA3	HGLibA_35443	CTGTTGACACCCGCACCGAC	1
PCDHA4	HGLibA_35444	CTGTTGACACCCGCACCGAC	1
PCDHA5	HGLibA_35448	CTGTTGACACCCGCACCGAC	1
PCDHA6	HGLibA_35450	CTGTTGACACCCGCACCGAC	1
PCDHA7	HGLibA_35453	CTGTTGACACCCGCACCGAC	1
PCDHA8	HGLibA_35457	CTGTTGACACCCGCACCGAC	1
PCDHA9	HGLibA_35459	CTGTTGACACCCGCACCGAC	1
PCDHAC1	HGLibA_35463	CTGTTGACACCCGCACCGAC	1
PCDHAC2	HGLibA_35466	CTGTTGACACCCGCACCGAC	1
PCDHB5	HGLibA_35501	CATGTTGCTACGCATAATCG	1
PCDHGA1	HGLibA_35516	ATGGGATTGAGCGCCCGCTA	1
PCDHGA10	HGLibA_35519	ATGGGATTGAGCGCCCGCTA	1
PCDHGA11	HGLibA_35522	ATGGGATTGAGCGCCCGCTA	1
PCDHGA12	HGLibA_35526	ATGGGATTGAGCGCCCGCTA	1
PCDHGA2	HGLibA_35529	ATGGGATTGAGCGCCCGCTA	1
PCDHGA3	HGLibA_35532	ATGGGATTGAGCGCCCGCTA	1
PCDHGA5	HGLibA_35535	ATGGGATTGAGCGCCCGCTA	1
PCDHGA6	HGLibA_35538	ATGGGATTGAGCGCCCGCTA	1
PCDHGA7	HGLibA_35540	ATGGGATTGAGCGCCCGCTA	1
PCDHGA8	HGLibA_35544	ATGGGATTGAGCGCCCGCTA	1
PCDHGA9	HGLibA_35546	ATGGGATTGAGCGCCCGCTA	1
PCDHGB1	HGLibA_35550	ATGGGATTGAGCGCCCGCTA	1
PCDHGB2	HGLibA_35553	ATGGGATTGAGCGCCCGCTA	1
PCDHGB3	HGLibA_35556	ATGGGATTGAGCGCCCGCTA	1
PCDHGB4	HGLibA_35558	ATGGGATTGAGCGCCCGCTA	1
PCDHGB5	HGLibA_35562	ATGGGATTGAGCGCCCGCTA	1
PCDHGB6	HGLibA_35564	ATGGGATTGAGCGCCCGCTA	1
PCDHGB7	HGLibA_35567	ATGGGATTGAGCGCCCGCTA	1
PCDHGC3	HGLibA_35572	ATGGGATTGAGCGCCCGCTA	1
PCDHGC4	HGLibA_35573	ATGGGATTGAGCGCCCGCTA	1
PCDHGC5	HGLibA_35576	ATGGGATTGAGCGCCCGCTA	1
PCDHA1	HGLibB_35377	GAGGCAGAGTAACGCCAGTC	1
PCDHA10	HGLibB_35380	GAGGCAGAGTAACGCCAGTC	1
PCDHA11	HGLibB_35383	GAGGCAGAGTAACGCCAGTC	1
PCDHA12	HGLibB_35386	GAGGCAGAGTAACGCCAGTC	1
PCDHA13	HGLibB_35389	GAGGCAGAGTAACGCCAGTC	1
PCDHA2	HGLibB_35392	GAGGCAGAGTAACGCCAGTC	1
PCDHA3	HGLibB_35395	GAGGCAGAGTAACGCCAGTC	1
PCDHA4	HGLibB_35398	GAGGCAGAGTAACGCCAGTC	1
PCDHA5	HGLibB_35401	GAGGCAGAGTAACGCCAGTC	1
PCDHA6	HGLibB_35404	GAGGCAGAGTAACGCCAGTC	1
PCDHA7	HGLibB_35407	GAGGCAGAGTAACGCCAGTC	1
PCDHA8	HGLibB_35410	GAGGCAGAGTAACGCCAGTC	1
PCDHA9	HGLibB_35413	GAGGCAGAGTAACGCCAGTC	1
PCDHAC1	HGLibB_35416	GAGGCAGAGTAACGCCAGTC	1
PCDHAC2	HGLibB_35419	GAGGCAGAGTAACGCCAGTC	1
GAGE1	HGLibA_18432	TCTCCCTCCTGAGCAGCTGC	1
GAGE12B	HGLibA_18438	TCTCCCTCCTGAGCAGCTGC	1
GAGE12C	HGLibA_18441	TCTCCCTCCTGAGCAGCTGC	1
GAGE12D	HGLibA_18444	TCTCCCTCCTGAGCAGCTGC	1
GAGE12E	HGLibA_18447	TCTCCCTCCTGAGCAGCTGC	1
GAGE12F	HGLibA_18450	TCTCCCTCCTGAGCAGCTGC	1
GAGE12G	HGLibA_18453	TCTCCCTCCTGAGCAGCTGC	1
GAGE12I	HGLibA_18459	TCTCCCTCCTGAGCAGCTGC	1
GAGE12J	HGLibA_18462	TCTCCCTCCTGAGCAGCTGC	1
GAGE13	HGLibA_18465	TCTCCCTCCTGAGCAGCTGC	1
GAGE2B	HGLibA_18471	TCTCCCTCCTGAGCAGCTGC	1
GAGE2C	HGLibA_18474	TCTCCCTCCTGAGCAGCTGC	1
GAGE2D	HGLibA_18477	TCTCCCTCCTGAGCAGCTGC	1
GAGE2E	HGLibA_18480	TCTCCCTCCTGAGCAGCTGC	1
GAGE5	HGLibA_18483	TCTCCCTCCTGAGCAGCTGC	1
GAGE6	HGLibA_18486	TCTCCCTCCTGAGCAGCTGC	1
GAGE7	HGLibA_18489	TCTCCCTCCTGAGCAGCTGC	1
CT47A1	HGLibB_11503	CTGCTGCGTCTAGGTCCCTT	1
CT47A10	HGLibB_11506	CTGCTGCGTCTAGGTCCCTT	1
CT47A11	HGLibB_11509	CTGCTGCGTCTAGGTCCCTT	1
CT47A12	HGLibB_11512	CTGCTGCGTCTAGGTCCCTT	1
CT47A2	HGLibB_11515	CTGCTGCGTCTAGGTCCCTT	1
CT47A3	HGLibB_11518	CTGCTGCGTCTAGGTCCCTT	1
CT47A4	HGLibB_11521	CTGCTGCGTCTAGGTCCCTT	1
CT47A5	HGLibB_11524	CTGCTGCGTCTAGGTCCCTT	1
CT47A6	HGLibB_11527	CTGCTGCGTCTAGGTCCCTT	1
CT47A7	HGLibB_11530	CTGCTGCGTCTAGGTCCCTT	1
CT47A8	HGLibB_11533	CTGCTGCGTCTAGGTCCCTT	1
CT47A9	HGLibB_11536	CTGCTGCGTCTAGGTCCCTT	1
CT47B1	HGLibB_11539	CTGCTGCGTCTAGGTCCCTT	1
GOLGA6B	HGLibB_19584	CCAAGAACTAGCAGTAGCCC	1
GOLGA6C	HGLibB_19585	CCAAGAACTAGCAGTAGCCC	1
GOLGA6D	HGLibB_19588	CCAAGAACTAGCAGTAGCCC	1
GOLGA6L9	HGLibB_19605	CCAAGAACTAGCAGTAGCCC	1
NPIP	HGLibA_32459	CACAAAGGTAACTTGTGCAG	1
NPIPA1	HGLibA_32462	CACAAAGGTAACTTGTGCAG	1
NPIPA2	HGLibA_32465	CACAAAGGTAACTTGTGCAG	1
NPIPA3	HGLibA_32468	CACAAAGGTAACTTGTGCAG	1
CD209	HGLibB_08286	CATCACCGCCTGCAAAGAAG	1
POTEG	HGLibB_37686	ACCGTATAAGAGCAGTGCTT	1
POTEH	HGLibB_37690	ACCGTATAAGAGCAGTGCTT	1
POTEI	HGLibB_37692	ACCGTATAAGAGCAGTGCTT	1
POTEM	HGLibB_37697	ACCGTATAAGAGCAGTGCTT	1
